# Supplementary material for: Characterization of Two Distinct Nucleosome Remodeling and Deacetylase (NuRD) Complex Assemblies in Embryonic Stem Cells
Source: Mol Cell Proteomics. 2015 Dec 29;15(3):878–91. doi: 10.1074/mcp.M115.053207 (PMC4813707; doi:10.1074/mcp.M115.053207)
Supplement: Supplemental Data [file 10.1074_M115.053207_mcp.M115.053207-6.xlsx]

## Sheet: Rpl1
Protein Group Accession Numbers	Major Protein Accession Number	Major Protein Name	Unique peptides exp10	Unique peptides exp11	Unique peptides exp12	Unique peptides exp13	Unique peptides exp14	Unique peptides exp15	Unique peptides exp16	Unique peptides exp17	Unique peptides exp18	Unique peptides exp19	Unique peptides exp2	Unique peptides exp20	Unique peptides exp21	Unique peptides exp22	Unique peptides exp23	Unique peptides exp24	Unique peptides exp25	Unique peptides exp26	Unique peptides exp27	Unique peptides exp28	Unique peptides exp29	Unique peptides exp3	Unique peptides exp30	Unique peptides exp31	Unique peptides exp32	Unique peptides exp33	Unique peptides exp34	Unique peptides exp35	Unique peptides exp36	Unique peptides exp37	Unique peptides exp38	Unique peptides exp39	Unique peptides exp4	Unique peptides exp40	Unique peptides exp41	Unique peptides exp42	Unique peptides exp43	Unique peptides exp44	Unique peptides exp45	Unique peptides exp46	Unique peptides exp47	Unique peptides exp48	Unique peptides exp49	Unique peptides exp5	Unique peptides exp50	Unique peptides exp51	Unique peptides exp52
E9PXY1;A2A432-2;A2A432	E9PXY1	Cul4b	0	0	0	0	0	0	0	0	0	0	0	0	0	0	1	0	0	0	0	0	0	0	0	0	0	0	0	0	0	0	0	0	0	0	0	0	0	0	0	0	0	0	0	0	0	0	0
A2A4E2	A2A4E2	C86695	0	0	0	0	0	0	0	0	0	0	0	0	0	1	0	0	0	0	0	0	0	0	0	0	0	0	0	0	0	0	0	0	0	0	0	0	0	0	0	0	0	0	0	0	0	0	0
A2A547;P84099	A2A547	Rpl19	1	1	1	1	1	0	0	0	0	0	1	0	0	0	0	0	0	0	0	0	0	0	0	0	0	0	0	1	0	0	0	0	0	0	0	0	0	0	0	0	0	0	0	0	0	0	0
G3UYY9;G3UZ13;Q8CCA6;G3UWJ0;O35700;G3UWT0;P14404;G3UZT5;A2A934;A2A935-2;A2A930;A2A931;A2A935;A2A935-3;A2A933	G3UYY9	Mecom	0	0	0	0	1	0	0	0	1	0	0	1	0	0	0	0	0	0	0	0	0	0	0	0	0	0	0	0	1	0	1	0	0	0	1	0	1	0	0	0	0	0	0	0	0	0	0
A2AB66;A2AB67;Q3TVI4	A2AB66	Hexim2	0	0	0	0	0	0	0	0	0	1	0	0	0	0	0	0	0	0	0	0	0	0	0	0	0	0	0	0	0	0	0	0	0	0	0	0	0	0	0	0	0	0	0	0	0	0	0
L7N278;A2ADW8	L7N278	Gm15128	0	0	0	0	0	0	0	0	0	0	0	0	0	0	0	0	0	0	0	0	0	0	0	0	0	0	0	0	0	0	0	0	0	0	0	0	0	0	1	0	0	0	0	0	0	1	0
A2AFJ1;Q60973;A2AFI9;F6ZLC6;F6U539	A2AFJ1	Rbbp7	3	2	2	1	1	1	1	0	1	0	5	0	1	0	0	0	0	1	0	0	0	5	0	1	0	0	0	1	2	2	1	0	1	1	1	1	0	0	0	0	0	0	0	0	0	0	0
A2AFK7;Q91VC3	A2AFK7	Eif4a3	0	1	0	0	0	0	0	0	0	0	0	0	0	0	0	0	0	0	0	0	0	0	0	0	0	0	0	0	0	0	0	0	0	0	0	0	0	0	0	0	0	0	0	0	0	0	0
A2AJ72;Q3TIX6	A2AJ72	Fubp3	0	0	1	0	0	0	0	0	0	0	0	0	0	0	0	0	0	0	0	0	0	0	0	0	0	0	0	0	0	0	0	0	0	0	0	0	0	0	0	0	0	0	0	0	0	0	0
A2AKJ2;P20152	A2AKJ2	Vim	0	0	0	0	0	0	0	0	0	0	0	0	0	0	1	0	0	0	0	0	0	0	0	0	0	0	0	0	0	0	0	0	0	0	0	0	0	0	0	0	0	0	0	0	0	0	0
A2APB8	A2APB8	Tpx2	0	0	0	0	0	0	0	0	0	0	0	0	2	0	0	0	0	0	0	0	0	0	0	0	0	0	0	0	0	0	0	0	0	0	0	0	0	0	0	0	0	0	0	0	0	0	0
A2AW41;F7B5B5;Q8VHM5;G3UWM1;G3UXU5;S4R1E9	A2AW41	Hnrnpr	0	1	0	0	0	0	0	0	0	0	0	0	0	0	0	0	0	0	0	0	0	0	0	0	0	0	0	0	0	0	0	0	0	0	0	0	0	0	0	0	0	0	0	0	0	0	0
A2AWT6;P25976-2;A2AWT7;A2AWT5;P25976;G3UZW9;E9Q4A8	A2AWT6	Ubtf	0	0	0	0	0	0	0	0	0	0	0	0	1	2	3	1	1	1	1	1	0	0	0	2	10	7	2	1	1	0	0	0	0	0	0	0	0	0	0	0	0	0	0	0	0	0	0
Q3TFP0;Q9R0U0-3;Q9R0U0-2;A3KG57;Q9R0U0	Q3TFP0	Srsf10	1	0	0	0	0	0	0	0	0	0	0	0	0	0	0	0	0	0	0	0	0	0	0	0	0	0	0	0	0	0	0	0	0	0	0	0	0	0	0	0	0	0	0	0	0	0	0
A6PWY4-3;A6PWY4-2;A6PWY4	A6PWY4-3	Wdr76	0	1	1	0	0	0	0	0	0	0	0	0	0	0	0	0	0	0	0	0	0	0	0	0	0	0	0	0	0	0	0	0	0	0	0	0	0	0	0	0	0	0	0	0	0	0	0
A6X8Z3;Q5SF07-2;Q5SF07	A6X8Z3	Igf2bp2	0	0	0	2	0	0	0	0	0	0	0	0	0	0	0	0	0	0	0	0	0	0	0	0	0	0	0	0	0	0	0	0	0	0	0	0	0	0	0	0	0	0	0	0	0	0	0
B0V2V6;Q9ESU6-2;B0V2V8;Q9ESU6;Q3UH70;Q8K2F0	B0V2V6	Brd4	0	0	0	0	0	0	0	0	0	0	0	0	1	1	1	2	0	0	0	0	0	0	0	0	0	0	0	0	0	0	0	0	0	0	0	0	0	0	0	0	0	0	0	0	0	0	0
B1ASH8;B1ASH7;Q3U5C8	B1ASH8	Arhgef16	0	0	0	0	0	0	0	0	0	0	1	0	0	0	0	0	0	0	0	0	0	0	0	0	0	0	0	0	0	0	0	0	0	0	0	0	0	0	0	0	0	0	0	0	0	0	0
B1AT03;P97386-2;Q3UC82;Q80ZH7;P97386;K4DI59;Q3TJN5	B1AT03	Lig3	0	0	0	0	0	0	0	0	2	1	0	0	1	0	1	1	0	0	0	2	2	0	2	2	0	0	0	0	0	0	0	0	0	0	0	0	0	0	0	0	0	0	0	0	0	0	0
P61979-3;B2M1R6;P61979;P61979-2;H3BKD0;D3Z5X4;D3YWG1;Q8BT23;H3BKI8;H3BK96;H3BLL4;H3BJ43;H3BLP7	P61979-3	Hnrnpk	3	5	0	0	0	0	0	0	0	0	0	0	0	0	0	0	0	0	0	0	0	0	0	0	0	0	0	0	0	0	0	0	0	0	0	0	0	0	0	0	0	0	0	0	0	0	0
B2RQ57;P00520-2;P00520-3;P00520;P00520-4;Q4JIM5;F8VQH0	B2RQ57	Abl1	0	0	0	0	0	0	0	0	0	0	0	0	0	0	0	0	0	0	0	0	0	0	0	0	0	0	0	0	0	0	0	0	0	0	0	0	1	0	0	0	0	0	0	0	0	0	0
E9Q7H5;B2RXM2;Q8BG05-2;J3QNY1;A2AL12;Q8BG05;A2AL13	E9Q7H5	Gm6793	2	1	0	0	0	0	0	0	0	0	0	0	0	0	0	0	0	0	0	0	0	0	0	0	0	0	0	0	0	0	0	0	1	0	0	0	0	0	0	0	0	0	0	0	0	0	0
Q3THM8;B7FAU5;I7HJS1;O08579	Q3THM8	Emd	0	0	0	0	0	0	0	0	0	0	0	0	0	0	0	0	0	0	0	0	0	0	0	0	0	0	0	0	0	0	0	0	0	0	0	0	0	0	0	0	0	0	0	0	0	0	0
B7ZCL7;Q9ESX5;F6S1S5;A2AN81;F6YUI5	B7ZCL7	Dkc1	0	0	0	0	0	0	0	0	0	0	0	0	0	0	0	0	0	0	0	0	0	0	1	1	0	0	0	1	0	0	0	0	0	0	0	0	0	0	0	0	0	0	0	0	0	0	0
B8JK33;B8JK32;Q9D0E1-2;Q9D0E1;F6W322	B8JK33	Hnrnpm	0	0	0	0	0	0	3	2	1	0	0	0	0	0	0	0	0	0	0	0	0	0	0	0	0	0	0	0	0	0	0	0	0	0	0	0	0	0	0	0	0	0	0	0	0	0	0
B8JKK2;Q9CZM2;E9QAZ2;E9Q1X1	B8JKK2	Gm10020	0	0	0	0	0	0	0	0	0	0	0	0	0	0	0	0	0	0	0	0	0	0	0	0	1	1	1	1	1	1	1	0	0	0	1	1	2	1	1	1	1	0	0	0	0	0	0
Q61765;CON__A2A5Y0;CON__O76014	Q61765	Krt31 keratin complex 1, acidic, gene 1	0	0	0	0	0	0	0	0	0	0	0	0	0	0	0	0	0	0	0	0	0	0	0	0	0	0	0	0	0	0	0	0	0	0	0	0	0	0	0	0	0	0	0	0	0	0	0
CON__O76013;CON__O76015;Q6IFX3;E9PV64	CON__O76013	Keratin, type I cuticular HA6 (Hair keratin, type I HA6)	0	0	0	0	0	0	0	0	0	0	0	0	0	0	2	0	0	0	0	0	0	0	0	0	0	0	0	0	0	0	0	0	0	0	0	0	0	0	0	0	0	0	0	0	0	0	0
CON__O95678	CON__O95678	KRT75 Keratin, type II cytoskeletal 75	0	0	0	0	0	0	0	0	0	0	0	0	0	1	0	0	0	0	0	0	0	0	0	0	0	0	0	0	0	0	0	0	0	0	0	0	0	0	0	0	0	0	0	0	0	0	0
CON__P02533;Q6IFX2;CON__Q6IFX2;CON__Q61782	CON__P02533	KRT14 Keratin, type I cytoskeletal 14	2	1	0	1	1	0	0	0	1	1	0	1	0	0	0	0	0	0	1	0	0	0	0	0	0	1	0	1	0	1	0	0	0	1	0	1	0	0	0	0	0	0	1	0	0	1	1
CON__P02538;Q8VED5;CON__Q8VED5;Q6IFZ8	CON__P02538	KRT6A Keratin, type II cytoskeletal 6A	0	0	0	0	0	0	0	0	0	1	1	0	0	0	0	0	0	0	0	0	0	0	0	0	0	1	0	0	0	0	1	0	0	1	0	0	0	0	0	0	0	0	0	0	0	0	1
CON__P02662	CON__P02662	Alpha-S1-casein - Bos taurus (Bovine).	0	0	0	0	0	0	0	0	0	0	0	0	0	0	0	0	0	0	0	0	0	0	0	0	0	0	0	2	0	0	0	0	0	0	0	0	0	0	0	0	0	0	0	0	0	0	0
CON__P02769;CON__P02768-1	CON__P02769	Bovine serum albumin precursor	2	5	1	1	3	3	2	3	3	1	4	0	2	0	2	0	0	1	1	2	0	3	1	1	0	0	0	2	1	1	0	2	1	2	2	2	1	1	1	1	2	2	1	0	1	0	0
CON__P04259	CON__P04259	KRT6B Keratin, type II cytoskeletal 6B	0	0	0	0	0	0	0	0	0	0	0	0	0	0	0	0	0	0	0	0	0	0	0	0	0	0	0	0	0	0	0	0	0	0	0	0	0	0	0	0	0	0	0	0	0	0	1
CON__P04264;P04104;Q6IFZ6;CON__Q6IFZ6;CON__H-INV:HIT000016045	CON__P04264	KRT1 Keratin, type II cytoskeletal 1	12	10	11	4	13	2	4	0	9	5	8	16	0	4	0	5	0	0	7	2	0	1	1	6	4	2	2	12	8	5	0	2	1	17	5	4	1	0	1	1	2	1	6	0	1	3	11
P05784;CON__P05784	P05784	Krt18 Keratin, type I cytoskeletal 18	1	1	0	0	0	0	0	0	0	0	1	0	0	0	0	0	0	0	0	0	0	0	0	0	0	0	0	0	0	0	0	0	0	0	0	0	0	0	0	0	0	0	0	0	0	0	0
CON__P08779;Q61414;CON__P19012;CON__A2A4G1;B1AQ77;CON__P08727;P19001;CON__P19001;Q9Z2K1;CON__Q9Z2K1;CON__Q3ZAW8;CON__Q99456;Q62168;Q8VCW2;Q9Z320;CON__A2AB72;B1ATJ5;A6BLY7;CON__Q7Z3Y9;B1AQ75;A1L317	CON__P08779	KRT16 Keratin, type I cytoskeletal 16	0	0	0	0	0	0	0	0	0	2	0	0	0	0	0	0	0	0	0	0	0	0	0	0	0	0	0	0	0	0	0	0	0	0	0	0	0	0	0	0	0	0	1	0	0	0	4
CON__P12763	CON__P12763	Alpha-2-HS-glycoprotein precursor	0	0	0	0	0	0	0	0	0	0	0	0	1	0	0	0	0	0	0	0	0	0	0	0	0	0	0	0	0	0	0	0	0	0	0	0	0	0	0	0	0	0	0	0	0	0	0
CON__P13645;P02535-3;P02535-2;A2A513;P02535;CON__P02535-1;P08730-2;P08730;CON__P08730-1;CON__Q148H6;CON__Q7Z3Y7;CON__Q7Z3Z0;CON__Q7Z3Y8;CON__Q2M2I5	CON__P13645	KRT10 Keratin, type I cytoskeletal 10	6	10	9	4	9	0	2	2	3	2	9	9	0	8	0	8	1	1	5	4	0	1	2	6	6	3	7	11	3	8	4	3	6	6	7	1	1	0	4	0	0	3	6	0	0	5	8
CON__P13647	CON__P13647	KRT5 Keratin, type II cytoskeletal 5	2	2	1	0	2	0	0	0	1	0	2	1	0	1	0	1	0	0	2	0	0	0	1	0	0	0	0	2	1	2	1	0	1	2	1	2	1	0	2	1	0	1	2	0	0	1	3
CON__P34955	CON__P34955	Alpha-1-antiproteinase precursor	1	0	0	0	0	0	0	0	0	0	1	0	0	0	0	0	0	0	0	0	0	1	0	0	0	0	0	0	0	0	0	0	1	0	0	0	0	0	0	0	0	0	0	0	0	0	0
CON__P35527	CON__P35527	KRT9 Keratin, type I cytoskeletal 9	8	6	7	5	6	4	7	1	5	3	5	11	3	3	2	3	2	0	6	0	0	2	3	7	3	4	1	7	10	4	1	0	2	9	1	5	0	0	0	4	1	2	7	0	2	4	11
CON__P35908;Q6NXH9;CON__Q6NXH9;CON__REFSEQ:XP_932229;Q6IFZ9;Q9R0H5;CON__Q9R0H5;CON__Q7Z794;CON__P19013;P19246	CON__P35908	KRT2 Keratin, type II cytoskeletal 2 epidermal	3	5	1	1	10	1	0	0	1	0	5	3	0	4	0	2	0	0	4	0	0	0	0	2	0	0	2	10	0	5	1	1	0	2	6	0	0	0	3	1	0	2	5	0	0	2	7
CON__P48668	CON__P48668	KRT6C Keratin, type II cytoskeletal 6C	0	0	0	0	0	0	0	0	0	0	0	0	0	0	0	0	0	0	0	0	0	0	0	0	0	0	0	0	0	0	0	0	0	0	0	0	0	0	0	0	0	0	0	0	0	0	0
CON__Q04695;Q9QWL7;CON__Q9QWL7	CON__Q04695	Krt17 Keratin, type I cytos	1	0	0	0	0	0	0	0	0	1	0	0	0	0	0	0	0	0	0	0	0	0	0	0	0	0	0	0	0	0	1	0	0	0	0	0	0	0	0	0	0	0	0	0	0	0	1
CON__Q14525;Q497I4;CON__Q497I4;CON__Q92764	CON__Q14525	Krt35 Krt35 protein	0	0	0	0	0	0	0	0	0	0	0	0	0	0	1	0	0	0	0	0	0	0	0	0	0	0	0	0	0	0	0	0	0	0	0	0	0	0	0	0	0	0	0	0	0	0	0
CON__Q9UE12;CON__Q15323;CON__Q14532	CON__Q9UE12	Type I hair keratin 1 - Homo sapiens (Human)	0	0	0	0	0	0	0	0	0	0	0	0	0	0	0	0	0	0	0	0	0	0	0	0	0	0	0	0	0	0	0	0	0	0	0	0	0	0	0	0	0	0	0	0	0	0	0
CON__Q7RTS7;CON__Q32MB2;CON__Q14CN4-1;Q6IME9;CON__Q6IME9;CON__Q3SY84	CON__Q7RTS7	KRT72 Isoform 1 of Keratin, type II cytoske	0	0	1	0	0	0	0	0	0	0	0	0	0	0	0	0	0	0	0	0	0	0	0	0	0	0	0	0	0	0	0	0	0	0	0	0	0	0	0	0	0	0	0	0	0	0	0
CON__Q5D862	CON__Q5D862	FLG2 Filaggrin-2	0	0	0	0	1	0	0	0	0	0	0	1	0	0	0	0	0	0	0	0	0	0	0	0	0	0	0	0	0	0	0	0	0	0	0	0	0	0	0	0	0	0	0	0	0	0	0
E9Q1Y9;CON__Q61726;Q9ERE2;P97861;Q6IMF0;Q9CPR6;CON__Q3KNV1;CON__P08729;Q99M73	E9Q1Y9	Krt81	0	0	0	0	0	0	0	0	0	0	0	0	0	0	0	0	0	0	0	0	0	0	0	0	0	0	0	0	0	0	0	0	0	0	0	0	0	0	0	0	0	0	0	0	0	0	0
CON__Q6NT21;CON__P78385;CON__O43790;CON__Q14533;CON__Q9NSB2;CON__Q6ISB0	CON__Q6NT21	Keratin, hair, basic, 3 - Homo sapiens (Human)	0	0	0	0	0	0	0	0	0	0	0	0	0	2	2	0	1	0	0	0	0	0	0	0	0	0	0	0	0	0	0	0	0	0	0	0	0	0	0	0	0	0	0	0	0	0	0
Q9D646;CON__Q9D646;Q8K0Y2	Q9D646	Krt34	0	0	0	0	0	0	0	0	0	0	0	0	0	1	0	0	0	0	0	0	0	0	0	0	0	0	0	0	0	0	0	0	0	0	0	0	0	0	0	0	0	0	0	0	0	0	0
CON__Q9NSB4;Q99M74	CON__Q9NSB4	Krt82	0	0	0	0	0	0	0	0	0	0	0	0	0	2	1	0	0	0	0	0	0	0	0	0	0	0	0	0	0	0	0	0	0	0	0	0	0	0	0	0	0	0	0	0	0	0	0
D3YTL2;Q99PJ1-12;Q99PJ1-11	D3YTL2	Pcdh15	0	0	0	0	0	0	0	0	0	0	0	0	0	0	0	0	0	0	0	0	0	0	0	0	0	0	0	0	0	1	0	0	0	0	0	0	0	0	0	0	0	0	0	0	0	0	0
D3YU45;P62751;D3Z1D6	D3YU45	Gm10335	0	0	0	0	0	0	0	0	0	0	1	0	0	0	0	0	0	0	0	0	0	0	0	0	0	0	0	0	0	0	0	0	0	0	0	0	0	0	0	0	0	0	0	0	0	0	0
D3YUW8;D3YUX1;Q0VGT3;Q8BZH4	D3YUW8	Pogz	0	0	0	0	0	0	0	0	0	0	0	0	0	0	0	0	0	0	0	0	0	0	0	1	1	1	1	1	0	0	0	0	0	0	0	0	0	0	0	0	0	0	0	0	0	0	0
L7N240;D3YVC1;E9Q1N8;F6YTZ4;J3QM94;D3Z536;P25444;J3QMG5;D3YWJ3	L7N240	Gm18025	0	1	0	0	1	0	1	0	0	0	0	0	0	0	0	0	0	0	0	0	0	0	0	0	0	0	0	1	1	1	1	0	0	1	1	1	1	1	1	1	1	0	0	0	0	0	0
D3YXQ8;Q9WTM5	D3YXQ8	Ruvbl2	0	1	0	0	0	0	0	0	0	0	0	0	0	0	0	0	0	0	0	0	2	0	1	1	0	0	0	0	0	0	0	0	0	0	1	1	0	1	0	0	0	0	0	0	0	0	0
P12970;L7N202;D3YXT4;F6YI27;F6ZVW4;F6VBB8;F6SSI5	P12970	Gm5619	0	0	0	0	0	0	0	0	0	0	0	0	0	0	0	0	0	0	0	0	0	0	0	0	0	0	1	2	1	1	0	0	0	1	1	1	1	2	3	1	1	1	0	0	0	0	0
O09106;D3YYI8	O09106	Gm10093	0	3	1	2	1	1	0	0	1	1	0	1	1	1	0	1	1	0	1	1	0	0	1	0	1	1	3	6	1	4	1	0	0	2	2	3	3	0	0	0	0	0	0	0	0	0	0
D3YYM6;Q91V55;P97461	D3YYM6	Rps5	1	1	0	0	0	0	0	0	0	0	0	0	0	0	0	0	0	0	0	0	0	0	0	0	0	0	0	0	0	0	0	0	0	0	0	0	0	0	0	0	0	0	0	0	0	0	0
D3YZ09;Q9CY66-3;Q9CY66-2;Q9CY66	D3YZ09	Gar1	0	0	0	0	0	0	0	0	0	0	0	0	0	0	0	0	0	0	0	1	1	0	1	1	1	0	0	0	0	0	0	0	0	0	0	0	0	0	0	0	0	0	0	0	0	0	0
D3YZA1;Q9CY57-5;Q9CY57-4;D3Z7T7;Q9CY57-3;E9PW20;Q9CY57-2;Q9CY57	D3YZA1	Chtop	0	1	0	0	0	0	0	0	0	0	0	0	0	0	0	0	0	0	0	0	0	0	0	0	0	0	0	0	0	0	0	0	0	0	0	0	0	0	0	0	0	0	0	0	0	0	0
O88559-2;D3YZC2;O88559;F8WHD9	O88559-2	Men1	0	1	1	1	0	0	0	0	0	0	0	0	0	0	0	0	0	0	0	0	0	0	0	0	0	0	0	0	0	0	0	0	0	0	0	0	0	0	0	0	0	0	0	0	0	0	0
D6RI83;D3Z0S6;Q62189	D6RI83	Snrpa	0	0	0	0	0	0	0	0	0	0	0	0	0	0	0	0	0	0	0	0	0	0	1	1	0	0	0	0	0	0	0	0	0	0	0	0	0	0	0	0	0	0	0	0	0	0	0
D3Z1X8;P97496-2;Q3UNN4;P97496	D3Z1X8	Smarcc1	0	0	0	0	0	0	0	0	0	0	0	0	0	0	0	0	0	0	0	0	0	0	0	0	0	0	0	0	0	0	0	0	0	0	0	0	0	1	1	0	0	0	0	0	0	0	0
D3Z6I8;P21107-2;E9Q7Q3;D3Z2H9	D3Z6I8	Tpm3	0	1	0	0	0	0	0	0	0	0	0	0	0	0	0	0	0	0	0	0	0	0	0	0	0	0	0	0	0	0	0	0	0	0	0	0	0	0	0	0	0	0	0	0	0	0	0
D3Z390;Q921C5;Q921C5-2	D3Z390	Bicd2	0	0	0	0	0	0	0	0	0	0	0	0	1	0	0	0	0	0	0	0	0	0	0	0	0	0	0	0	0	0	0	0	0	0	0	0	0	0	0	0	0	0	0	0	0	0	0
Q9CXW4;E9PYL9;D3Z3K1;A2BH06;E9PZB3	Q9CXW4	Gm10288	1	1	0	0	0	0	0	0	0	0	0	0	0	0	0	0	0	0	0	0	0	0	0	0	0	0	0	0	0	0	0	0	0	0	0	0	0	0	0	0	0	0	0	0	0	0	0
P62317;D3Z5N9	P62317	Gm5449	0	0	0	0	0	0	0	0	0	0	0	0	0	0	0	0	0	1	1	1	1	0	0	1	0	0	0	0	0	0	0	0	0	0	0	0	0	0	0	0	0	0	0	0	0	0	0
D3Z607;P18608	D3Z607	Hmgn1	0	0	0	0	0	0	0	0	0	0	0	0	0	0	0	0	0	0	0	0	0	0	0	0	0	0	0	0	0	0	0	0	0	0	0	0	0	0	0	0	0	0	0	0	0	0	0
P97351;D3Z6C3;D3Z7W7	P97351	Rps3a3	2	5	0	1	1	0	0	0	0	0	0	0	0	0	0	0	0	0	0	0	0	0	0	0	0	0	0	0	0	0	0	0	0	0	0	0	0	0	1	1	0	0	0	0	0	0	0
P35922-9;P35922-8;P35922-3;E9QAT0;D3Z6U8;P35922-7;E9QNF5;P35922-2;Q6AXB7;P35922	P35922-9	Fmr1	0	0	0	1	1	1	0	0	0	0	0	0	0	0	0	0	0	0	0	0	0	0	0	0	0	0	0	0	0	0	0	0	0	0	0	0	0	0	0	0	0	0	0	0	0	0	0
P47911;E9PUX4	P47911	Gm5428	0	0	0	0	0	0	0	0	0	0	0	0	0	0	0	0	0	0	0	0	0	0	0	0	0	0	0	2	0	1	0	0	0	1	1	1	2	1	2	2	2	0	0	0	0	0	0
E9PW15;Q80U70	E9PW15	Suz12	0	0	0	0	0	0	0	0	0	0	0	0	0	0	0	0	0	0	0	0	0	0	0	0	1	1	1	1	0	0	0	0	0	0	0	0	0	0	0	0	0	0	0	0	0	0	0
E9PWW9;E9Q4Y2	E9PWW9	Rsf1	0	0	0	0	0	0	0	0	0	0	0	0	0	0	0	0	0	0	0	0	0	0	0	0	0	0	2	2	0	0	0	0	0	0	0	0	0	0	0	0	0	0	0	0	0	0	0
F8WHY8;E9PX23;Q8K4B0	F8WHY8	Mta1	0	0	0	0	0	0	2	0	0	0	0	0	0	0	0	0	0	0	0	0	0	0	0	0	0	0	1	4	4	3	1	2	0	2	2	2	2	0	0	0	0	0	0	0	0	0	0
E9PZM7	E9PZM7	Scaf11	0	0	0	0	0	0	0	0	0	0	0	0	0	0	0	0	0	0	0	0	0	0	0	0	2	1	2	0	1	0	0	0	0	0	0	0	0	0	0	0	0	0	0	0	0	0	0
E9PZW0;E9Q557	E9PZW0	Dsp	0	0	0	0	0	0	0	0	0	0	0	0	0	2	1	0	0	0	0	0	0	0	0	0	0	0	0	0	0	0	0	0	0	1	0	0	0	0	0	0	0	0	0	0	0	0	2
Q61699-2;E9Q0U7;Q61699	Q61699-2	H	0	0	0	0	0	0	0	0	0	0	0	1	1	0	0	0	0	0	0	0	0	0	0	0	0	0	0	0	0	0	0	0	0	0	0	0	0	0	0	0	0	0	0	0	0	0	0
E9QA25;E9Q2Z1;F7B218	E9QA25	Cecr2	0	0	0	0	0	0	0	0	0	0	0	0	0	0	0	0	0	0	0	0	0	0	0	0	0	0	0	2	0	0	0	0	0	0	0	0	0	0	0	0	0	0	0	0	0	0	0
Q69ZN7-4;Q69ZN7;E9Q390	Q69ZN7-4	Myof	0	0	0	0	0	0	0	0	0	0	0	0	0	1	0	0	0	0	0	0	0	0	0	0	0	0	0	0	0	0	0	0	0	0	0	0	0	0	0	0	0	0	0	0	0	0	0
E9Q9J0;P62984;J3QK04;P62983;E9Q4P0;E9Q5F6;E9QNP0;Q5SX22;P0CG49;P0CG50	E9Q9J0	Gm780	1	1	0	0	0	1	0	0	0	0	1	0	0	0	1	0	0	0	0	0	0	0	0	0	0	0	0	0	0	0	0	0	1	0	0	0	0	0	0	0	0	0	0	0	0	0	0
E9Q5B6;F6ZV59;Q60668-4;G5E8G0;Q60668-3;Q60668-2;G3X9W0;Q60668;F6SHF3	E9Q5B6	Hnrnpd	1	0	1	0	0	0	0	0	0	0	0	0	0	0	0	0	0	0	0	0	0	0	0	0	0	0	0	0	0	0	0	0	0	0	0	0	0	0	0	0	0	0	0	0	0	0	0
E9Q5C9	E9Q5C9	Nolc1	0	0	0	0	0	0	0	0	0	0	0	0	1	0	2	5	5	6	5	4	3	0	1	1	1	1	1	0	0	0	0	0	0	0	0	0	0	0	0	0	0	0	0	0	0	0	0
E9Q5K4	E9Q5K4	Cyp2c44	0	0	0	0	0	0	0	0	0	0	0	0	0	0	0	0	0	0	0	0	0	0	0	0	0	0	0	0	0	0	0	0	0	0	1	0	0	0	0	0	0	0	0	0	0	0	0
E9Q6W4	E9Q6W4	Zfp296	0	0	0	0	0	0	0	0	0	0	0	0	0	0	0	0	0	0	0	1	1	0	1	3	2	1	2	1	0	0	0	0	0	0	0	0	0	0	1	0	0	0	0	0	0	0	0
E9Q7G0;F6ZQA3	E9Q7G0	Numa1	0	0	0	0	0	0	0	0	0	0	0	0	0	0	0	0	0	0	0	0	0	0	0	0	0	0	0	0	0	0	0	0	0	0	1	14	8	2	2	0	0	0	0	0	0	0	0
F7AA45;Q8VH51-3;E9Q8F0;Q8VH51-2;Q8VH51;B7ZD61	F7AA45	Rbm39	0	1	0	1	0	0	0	0	0	0	0	0	0	0	0	0	0	0	0	0	0	0	0	0	0	0	0	0	0	0	0	0	0	0	0	0	0	0	0	0	0	0	0	0	0	0	0
E9Q9A5;Q9JLV6;G5E8N7;Q9JLV6-2	E9Q9A5	Pnkp	3	2	0	0	0	0	0	0	0	0	0	0	0	0	0	0	0	0	0	0	0	0	0	0	0	0	0	0	0	0	0	0	0	0	0	0	0	0	0	0	0	0	0	0	0	0	0
Q3URK3;E9Q9Y4	Q3URK3	Tet1	0	0	0	0	0	0	0	0	0	0	0	0	0	0	0	0	0	0	0	0	0	0	0	0	0	0	0	0	1	1	0	0	0	0	0	0	0	0	0	0	0	0	0	0	0	0	0
Q02395-2;E9QAD3;Q02395	Q02395-2	Mtf2	0	0	0	0	0	0	0	0	0	0	0	0	0	0	0	0	0	0	0	0	0	0	0	0	0	0	0	1	0	0	0	0	0	0	0	0	0	0	0	0	0	0	0	0	0	0	0
E9QAS4;Q6PDQ2;E9QAS5;E9PYU4;A2A8L1;E9PYL1;F6WR45;F7C528;E9Q614;B1AR17;F6V4V3	E9QAS4	Chd4	0	0	0	0	0	0	0	0	0	0	0	0	0	0	0	0	0	0	0	0	0	0	0	0	0	1	6	9	10	9	6	5	0	15	18	14	10	4	4	2	0	0	0	0	0	0	0
Q5XG71;E9QK83	Q5XG71	Utp20	0	0	0	0	0	0	0	0	0	0	0	0	0	0	0	0	0	0	0	0	0	0	0	0	0	0	3	2	0	0	0	0	0	0	0	0	0	0	0	0	0	0	0	0	0	0	0
Q8CHY6;E9QMN5	Q8CHY6	Gatad2a	0	0	0	0	0	0	1	0	1	0	0	0	0	0	0	0	0	0	0	0	0	0	0	0	0	0	0	5	12	11	6	4	0	11	13	11	7	2	2	0	0	0	0	0	0	0	0
E9QN31	E9QN31	Nop2	0	0	0	0	0	0	0	0	0	0	0	0	0	0	0	0	0	2	0	2	0	0	0	0	0	0	0	0	0	0	0	0	0	0	0	0	0	0	0	0	0	0	0	0	0	0	0
O70133;O70133-2;E9QNN1;O70133-3	O70133	Dhx9	0	0	0	0	0	0	0	0	2	10	0	10	8	4	6	3	2	1	0	0	0	0	1	0	0	0	0	0	0	0	0	0	0	0	0	0	0	0	0	0	0	0	0	0	0	0	0
Q6PFR5;E9QP00	Q6PFR5	Tra2a	1	2	0	0	0	0	0	0	0	0	0	0	0	0	0	0	0	0	0	0	0	0	0	0	0	0	0	0	0	0	0	0	0	0	0	0	0	0	0	0	0	0	0	0	0	0	0
F6QKD2;Q9CWX9	F6QKD2	Ddx47	0	2	0	0	0	0	0	0	0	0	0	0	0	0	0	0	0	0	0	0	0	0	0	0	0	0	0	0	0	0	0	0	0	0	0	0	0	0	0	0	0	0	0	0	0	0	0
F6RJ39;Q9JIX8-4;Q9JIX8;Q52KR6;Q9JIX8-3;B8JJ92;Q9JIX8-2;B8JJ91;B8JJ90	F6RJ39	Acin1	0	0	0	0	0	0	0	0	0	0	0	0	0	0	1	1	1	3	1	3	2	0	1	0	0	0	2	4	6	3	1	0	0	0	0	0	0	0	0	0	0	0	0	0	0	0	0
F6TCR9;F8WIN2;Q9Z1N7	F6TCR9	Arid3b	0	0	0	0	0	0	0	0	0	0	0	0	0	0	0	0	0	0	0	0	0	0	0	1	1	1	1	0	1	0	0	0	0	0	0	0	0	0	0	0	0	0	0	0	0	0	0
P62270;F6YVP7;S4R1N6	P62270	Rps18	2	4	1	0	1	0	0	0	0	0	1	0	0	0	1	0	0	0	0	0	0	1	0	0	0	0	0	0	0	0	0	0	1	0	0	0	0	0	0	0	0	0	0	0	0	0	0
Q8BY40;F8VPQ2	Q8BY40	Arid4a	0	0	0	0	0	0	0	0	0	0	0	0	0	0	0	0	0	0	0	0	0	0	0	0	0	0	1	1	0	0	0	0	0	0	0	0	0	0	0	0	0	0	0	0	0	0	0
Q8K019-3;F8WI22;Q8K019-2;Q8K019	Q8K019-3	Bclaf1	0	0	0	0	0	0	0	0	0	0	0	0	0	0	0	0	0	0	0	2	2	0	2	0	0	0	0	0	0	0	0	0	0	0	0	0	0	0	0	0	0	0	0	0	0	0	0
F8WI35;P84244;P84228;P68433;P02301;E0CZ27;E0CYN1;E0CYR7	F8WI35	Hist1h3b	0	0	0	0	0	0	0	0	0	0	0	0	0	0	0	0	0	0	0	0	0	0	0	0	1	1	0	0	0	0	0	0	0	2	0	1	1	0	1	1	2	0	1	0	0	0	5
F8WJG3;P62996	F8WJG3	Tra2b	2	3	0	0	0	0	0	0	0	0	0	0	0	0	0	0	0	0	0	0	0	0	0	0	0	0	0	0	0	0	0	0	0	0	0	0	0	0	0	0	0	0	0	0	0	0	0
G3UW89;Q80TS5-2;Q80TS5;Q6KAS7-2;Q6KAS7	G3UW89	Znf423	0	0	0	0	0	0	0	0	0	0	0	0	0	0	0	0	0	0	0	0	0	0	0	0	0	0	0	0	0	0	0	0	0	0	1	3	3	1	2	2	0	0	0	0	0	0	0
G3UWJ8;G3UXT6;G3UZK5;Q60960	G3UWJ8	Kpna1	0	1	1	1	0	0	0	0	0	0	0	0	0	0	0	0	0	0	0	0	0	0	0	0	0	0	0	0	0	0	0	0	0	0	0	0	0	0	0	0	0	0	0	0	0	0	0
G3UX74;Q8CCS6-2;Q8CCS6;G3UY42	G3UX74	Pabpn1	0	2	1	0	0	0	0	0	0	0	0	0	0	0	0	0	0	0	0	0	0	0	0	0	0	0	0	0	0	0	0	0	0	0	0	0	0	0	0	0	0	0	0	0	0	0	0
G3UY38;Q8R081;G5E924;G3UYY3;G3UY56	G3UY38	Hnrnpl	4	4	0	0	0	0	0	0	0	0	0	0	0	0	0	0	0	0	0	0	0	0	0	0	0	0	0	0	0	0	0	0	0	0	0	0	0	0	0	0	0	0	0	0	0	0	0
G3UYY2;Q63836;P17563	G3UYY2	Selenbp1	0	0	0	0	0	0	0	0	0	0	0	0	0	1	0	0	0	0	0	0	0	0	0	0	0	0	0	0	0	0	0	0	0	0	0	0	0	0	0	0	0	0	0	0	0	0	0
G3UZ48;G3UZI2;Q7TMK9-2;G3UXJ6;G3V018;Q7TMK9;G3UY67;G3UYK7	G3UZ48	Syncrip	0	2	0	0	0	0	0	0	0	0	0	0	0	0	0	0	0	0	0	0	0	0	0	0	0	0	0	0	0	0	0	0	0	0	0	0	0	0	0	0	0	0	0	0	0	0	0
Q920B9;G3X956	Q920B9	Supt16	0	0	0	0	0	0	2	9	15	11	0	11	12	9	9	4	4	5	9	10	6	0	8	6	1	1	1	1	0	0	0	0	0	0	0	0	0	0	0	0	0	0	0	0	0	0	0
G3XA10;Q8VEK3	G3XA10	Hnrnpu	0	0	0	1	1	1	4	2	8	7	0	12	9	3	7	2	3	3	0	0	0	0	0	0	0	0	0	0	0	0	0	0	0	0	0	0	0	0	0	0	0	0	0	0	0	0	0
G5E870	G5E870	Trip12	0	0	0	0	0	0	0	0	0	0	0	0	0	0	0	0	0	1	1	2	3	0	4	4	1	0	0	0	0	0	0	0	0	0	0	0	0	0	0	0	0	0	0	0	0	0	0
H3BK97;H3BL79;Q8BIE6;H3BIZ7;Q8BIE6-2	H3BK97	Frmd4a	0	0	0	1	0	0	0	0	0	0	0	0	0	0	0	0	0	0	0	0	0	0	0	0	0	0	0	0	0	0	0	0	0	0	0	0	0	0	0	0	0	0	0	0	0	0	0
H3BKD3;Q9CPX4;P49945;P29391	H3BKD3	Ftl2	0	0	0	0	0	0	0	0	0	0	0	0	0	0	0	0	0	0	0	0	0	0	1	0	0	0	0	0	0	0	0	0	0	0	0	0	0	0	0	0	0	0	0	0	0	0	0
Q6PDM2;H7BX95;Q6PDM2-3;Q6PDM2-2	Q6PDM2	Srsf1	0	0	0	0	0	0	0	0	0	0	0	0	0	0	0	0	0	0	0	0	0	0	0	0	0	0	0	0	0	0	0	0	0	0	0	0	0	0	0	0	0	0	0	0	0	0	0
Q99M28-2;J3QK23;Q99M28	Q99M28-2	Gm9825	1	1	0	0	0	0	0	0	0	0	0	0	0	0	0	0	1	1	1	1	1	0	1	1	0	0	0	1	2	1	0	0	0	0	0	0	0	0	0	0	0	0	0	0	0	0	0
P49312;J3QK72;Q5EBP8;P49312-2	P49312	Gm7729	1	0	0	0	0	0	0	0	0	0	0	0	0	0	0	0	0	0	0	0	0	0	0	0	0	0	0	0	0	0	0	0	1	0	0	0	0	0	0	0	0	0	0	0	0	0	0
Q99KP6-3;Q99KP6;Q99KP6-2;J3QNL8	Q99KP6-3	Prpf19	0	0	0	0	0	0	0	0	0	0	0	0	0	0	0	0	0	0	0	0	0	0	0	0	0	0	1	2	0	0	0	0	0	0	0	0	0	0	0	0	0	0	0	0	0	0	0
O35343;D3YTN1	O35343	Kpna4	1	2	1	1	1	1	1	1	1	1	0	0	0	0	1	1	1	0	0	0	0	0	0	0	0	0	0	0	0	0	0	0	0	0	0	0	0	0	0	0	0	0	0	0	0	0	0
O35344	O35344	Kpna3	0	1	1	1	1	0	1	0	1	0	0	0	1	0	1	0	0	0	0	1	1	0	0	0	0	0	0	0	1	1	0	0	0	0	0	0	0	0	0	0	0	0	0	0	0	0	0
O35691;Q3TUQ5	O35691	Pnn	0	0	0	0	0	0	0	0	0	0	0	0	0	0	0	0	0	0	0	0	1	0	2	3	0	0	0	0	0	0	0	0	0	0	0	0	0	0	0	0	0	0	0	0	0	0	0
P70333;O35737;Q8C2Q7;J3QPH6	P70333	Hnrnph1	2	1	0	0	0	0	0	0	0	0	0	0	0	0	0	0	0	0	0	0	0	0	0	0	0	0	0	0	0	0	0	0	0	0	0	0	0	0	0	0	0	0	0	0	0	0	0
O54825	O54825	Bysl	0	2	2	0	0	0	0	0	0	0	0	0	0	0	0	0	0	0	0	0	0	0	0	0	0	0	0	0	0	0	0	0	0	0	0	0	0	0	0	0	0	0	0	0	0	0	0
O70456;P68254-2;P68254;P68510;P61982;P62259;F6YY69;F6VW30	O70456	Sfn	0	0	0	0	0	0	0	0	0	0	0	0	0	2	0	0	0	0	0	0	0	0	0	0	0	0	0	0	0	0	0	0	0	0	0	0	0	0	0	0	0	0	0	0	0	0	0
O88477	O88477	Igf2bp1	0	0	0	1	1	0	1	0	1	0	0	0	0	0	0	0	0	0	0	0	0	0	0	0	0	0	0	0	0	0	0	0	0	0	0	0	0	0	0	0	0	0	0	0	0	0	0
O88508-2;O88508;G3UZK0;G3UXY2;G3UZG8;G3UZF8;G3UZN5	O88508-2	Dnmt3a	0	0	0	2	4	2	1	0	2	0	0	0	0	0	3	1	1	0	0	0	0	0	0	0	0	0	0	0	0	0	0	0	0	0	0	0	0	0	0	0	0	0	0	0	0	0	0
O88509-3;O88509-4;O88509-2;O88509;Q3KR45	O88509-3	Dnmt3b	0	0	0	0	0	0	0	0	0	0	0	1	0	1	0	0	1	0	0	0	0	0	0	0	0	0	0	0	0	0	0	0	0	0	0	0	0	0	0	0	0	0	0	0	0	0	0
O88569-3;O88569-2;O88569	O88569-3	Hnrnpa2b1	0	0	0	0	0	0	0	0	0	0	0	0	0	0	0	0	0	0	0	0	0	0	0	0	0	0	0	0	0	0	0	0	2	0	0	0	0	0	0	0	0	0	0	0	0	0	0
P68373;P68369;P05213;P05214	P68373	Tuba1b	4	2	1	0	1	1	1	0	0	0	0	0	0	0	1	0	0	0	0	0	0	0	0	0	0	0	0	0	0	0	0	0	0	0	0	0	0	0	1	1	0	0	0	0	0	0	0
P09405	P09405	Ncl	3	3	3	12	15	11	12	9	11	9	0	4	2	2	3	1	0	0	0	0	0	0	0	0	0	0	0	0	0	0	0	0	0	0	0	0	0	0	0	0	0	0	0	0	0	0	0
P10126;P62631	P10126	Eef1a2	0	1	0	0	0	0	0	0	0	0	0	0	0	1	1	0	0	0	0	0	0	0	0	0	0	0	0	0	0	0	0	0	0	0	0	0	0	0	0	0	0	0	0	0	0	0	0
Q8CGP2;Q6ZWY9;Q64525;Q64478;Q64475;P10854;P10853;Q8CGP2-2;Q8CGP1;Q8CBB6;G3X9D5;Q9D2U9;Q8CGP0;P70696;Q64524	Q8CGP2	Hist2h2bb	2	3	2	1	2	1	2	2	2	0	3	1	2	1	1	0	1	1	2	2	2	3	1	1	1	1	1	2	3	2	0	0	2	1	1	0	0	1	3	1	1	1	0	0	0	0	3
P12968	P12968	Iapp	0	0	0	0	0	0	0	0	0	0	0	0	0	0	0	0	0	1	0	0	0	0	0	1	0	0	0	0	1	0	0	0	0	0	0	0	0	0	0	1	0	0	0	0	0	0	0
P14148;F6XI62	P14148	Rpl7	0	0	0	0	0	0	0	0	0	0	0	0	0	0	0	0	0	0	0	0	0	0	0	0	0	0	0	1	1	0	0	0	0	1	0	1	2	3	3	3	2	0	0	0	0	0	0
P48678-3;P21619-2;P48678-2;P14733;P21619;P48678	P48678-3	Lmna	0	0	0	0	0	0	0	0	0	0	0	0	0	1	1	0	0	0	0	0	0	0	0	0	0	0	0	0	0	0	0	0	0	0	0	0	0	0	0	0	0	0	0	0	0	0	0
P14869;E9Q070;D3YVM5;S4R1N1	P14869	Gm8730	0	0	0	0	0	0	0	0	0	2	0	5	3	0	0	0	0	0	0	0	0	0	0	0	0	0	0	0	0	0	0	0	0	0	0	0	0	0	0	0	0	0	0	0	0	0	0
P15864;Q07133;I7HFT9	P15864	Hist1h1c	2	2	1	1	1	0	1	1	1	1	0	1	1	1	1	1	1	1	1	1	1	0	2	1	1	1	1	2	1	1	1	1	0	1	1	1	2	1	2	1	1	1	0	0	0	0	1
P16125;D3Z7F0;D3YVR7;D3Z736;D3YZE4;D3YZQ9;P06151;P00342;G5E8N5	P16125	Ldhb	0	0	3	3	1	0	0	0	1	1	0	0	0	1	0	0	0	0	0	0	0	0	0	0	0	0	0	0	0	0	0	0	0	0	0	0	0	0	0	0	0	0	0	0	0	0	0
Q62095;P16381;Q62167	Q62095	D1Pas1	0	0	0	0	2	1	2	1	0	0	0	0	0	0	0	0	0	0	0	0	0	0	0	0	0	0	0	0	0	0	0	0	0	0	0	0	0	0	0	0	0	0	0	0	0	0	0
S4R257;S4R1W1;P16858	S4R257	Gm3839	0	0	0	0	0	0	0	0	0	0	0	0	0	0	0	0	0	0	0	0	0	0	0	0	0	0	0	0	0	0	0	0	0	1	0	1	0	0	1	1	1	0	0	0	0	0	0
P17742	P17742	Ppia	1	1	1	1	1	1	1	1	0	0	1	0	0	0	1	1	1	1	1	1	1	0	1	1	1	0	1	1	0	0	1	1	1	1	1	0	1	1	1	0	1	1	0	0	1	0	0
P19253;S4R281;E9Q5A0	P19253	Rpl13a	0	0	0	0	0	0	0	0	0	0	0	0	0	0	0	0	0	0	0	0	0	0	0	0	0	0	0	0	1	0	0	0	0	1	0	1	1	1	2	2	1	0	0	0	0	0	0
P20029	P20029	Hspa5	0	0	5	9	7	4	2	0	1	0	0	0	0	0	0	0	0	0	0	0	0	0	0	0	0	0	0	0	0	0	0	0	0	0	0	0	0	0	0	0	0	0	0	0	0	0	0
P20065-2	P20065-2	Tmsb4x	0	0	0	0	0	0	0	0	0	0	0	0	0	0	0	0	0	0	0	0	0	1	0	0	0	0	0	0	0	0	0	0	0	0	0	0	0	0	0	0	0	0	0	0	0	0	0
Q8CGP6;Q8R1M2;Q8CGP4;Q8CGP7;Q8CGP5;Q8BFU2;P22752;F8WIX8;Q64523;Q6GSS7;Q3THW5;P0C0S6;P27661;G3UWL7;Q8R029;Q3UA95;Q64522	Q8CGP6	Hist1h2aa	2	1	1	0	1	0	0	0	0	1	4	1	2	1	0	0	1	0	0	1	0	2	0	0	0	0	0	2	0	0	0	1	1	0	0	0	0	0	0	0	0	0	1	0	0	0	0
P27659	P27659	Rpl3	1	1	1	1	1	0	1	0	0	0	0	0	1	0	0	0	0	0	0	0	0	0	0	0	0	0	1	1	1	1	1	1	0	1	1	1	1	1	1	1	1	0	0	0	0	0	0
P29341;Q9D4E6;Q62029	P29341	Pabpc2 PE	0	0	0	0	0	0	0	0	0	0	0	0	0	0	0	0	0	0	0	0	0	0	0	0	0	0	0	1	1	1	1	0	0	1	0	0	0	0	0	0	0	0	0	0	0	0	0
P32067;F6SXM5;D6RI87;A2AR07	P32067	Ssb	1	4	0	0	0	0	0	0	0	0	0	0	0	0	0	0	0	0	0	0	0	0	0	0	0	0	0	0	0	0	0	0	0	0	0	0	0	0	0	0	0	0	0	0	0	0	0
P35550	P35550	Fbl	1	1	0	0	0	0	0	0	0	0	0	0	0	0	0	0	0	0	0	0	0	0	0	0	0	0	0	0	0	0	0	0	0	0	0	0	0	0	0	0	0	0	0	0	0	0	0
P35980;G3UZJ6;G3UZK4;G3UYV6;G3UX28	P35980	Rpl18 PE	2	2	2	2	2	0	1	0	1	0	0	0	0	0	0	0	0	0	0	0	0	0	0	0	0	0	1	2	1	1	1	0	0	2	1	2	2	2	3	3	2	0	0	0	0	0	0
P38647	P38647	Hspa9	0	2	6	9	11	10	6	3	3	1	0	0	0	0	0	0	0	0	0	0	0	0	0	0	0	0	0	0	0	0	0	0	0	0	0	0	0	0	0	0	0	0	0	0	0	0	0
P40201;Q8C7Q2;G3UWS6;G3V014;E9PZM4	P40201	Chd1	0	0	0	0	0	0	0	0	0	0	0	0	0	0	0	0	0	0	0	0	0	0	0	2	5	6	4	1	0	0	0	0	0	0	0	0	0	0	0	0	0	0	0	0	0	0	0
P41105	P41105	Rpl28	0	0	0	0	0	0	0	0	0	0	0	0	0	0	0	0	0	0	0	0	0	0	0	0	0	0	0	0	0	0	0	0	0	0	0	0	0	0	0	0	0	0	0	0	0	0	0
P43274	P43274	Hist1h1e	1	3	2	0	1	0	0	0	1	0	0	0	0	0	0	0	1	0	0	1	1	0	1	2	1	1	2	2	2	2	2	1	0	1	0	2	1	0	3	3	1	0	0	0	0	0	1
P43275	P43275	Hist1h1a	2	5	2	2	2	1	1	1	2	1	0	1	1	1	2	1	2	2	1	1	1	0	2	3	1	2	4	5	5	3	2	1	0	2	1	1	1	2	2	2	2	1	0	0	0	0	1
P43276	P43276	Hist1h1b	4	4	3	2	4	2	1	1	2	3	0	1	2	1	2	3	1	1	2	2	2	0	2	3	3	3	4	6	5	3	4	3	0	5	4	5	5	4	4	4	4	0	0	0	0	0	2
P43277	P43277	Hist1h1d	1	1	1	2	1	0	2	1	1	2	0	1	1	2	1	1	1	1	1	2	2	0	1	1	1	1	2	2	1	2	3	1	0	1	1	3	3	1	1	1	3	1	0	0	0	0	1
P47962	P47962	Rpl5	0	1	0	0	0	0	0	0	0	0	0	0	0	0	0	0	0	0	0	0	0	0	0	0	0	0	0	0	0	0	0	0	0	0	0	0	0	0	0	0	0	0	0	0	0	0	0
P47963	P47963	Rpl13	1	4	0	1	1	0	1	0	0	0	0	0	0	0	0	0	0	0	0	0	0	0	0	0	0	0	0	0	0	0	0	0	0	0	0	0	1	0	0	0	0	0	0	0	0	0	0
P52293;A2A600;A2A601;A6PW68;F2Z431;A2A602	P52293	Importin subunit alpha-1	0	8	10	8	4	2	1	0	1	1	0	0	0	0	1	0	1	0	0	1	1	0	1	1	1	0	0	0	0	0	0	0	0	0	0	0	0	0	0	0	0	0	0	0	0	0	0
Q5XJF6;P53026;D6RE43	Q5XJF6	Rpl10a	0	0	0	0	0	0	0	0	0	0	0	0	0	0	0	0	0	0	0	0	0	0	0	0	0	0	0	0	0	0	0	0	0	0	0	0	0	1	2	2	1	0	0	0	0	0	0
Q8CFQ9;P56959;G3UXT7;F6QCI0;Q8BQ46;G3UZD2;Q91VQ2	Q8CFQ9	Fus	0	5	1	1	0	0	0	0	0	0	0	0	0	0	0	0	0	0	0	0	0	0	0	0	0	0	0	0	0	0	0	0	0	0	0	0	0	0	0	0	0	0	0	0	0	0	0
P60122;D3YW60	P60122	Ruvbl1	0	0	0	0	0	0	0	0	0	0	0	0	0	0	0	0	0	0	0	0	2	0	3	1	0	0	0	0	0	0	0	0	0	1	1	2	0	2	1	0	0	0	0	0	0	0	0
P60710;P63260;E9Q5F4;E9Q1F2;G3UZ07;P63268;P68134;P68033;P62737;G3UYG0;E9Q606;D3YZY0;B1ATY1;D3Z2K3;F8WGM8;E9Q2D1;Q8BFZ3;F6WX90	P60710	Actb	6	8	4	2	2	1	0	0	1	0	0	0	0	1	3	0	0	0	0	0	0	0	0	0	0	0	0	0	0	0	0	0	0	0	0	0	0	0	0	0	0	0	0	0	0	0	1
P61965;F6Q3W0	P61965	Wdr5	0	0	0	0	0	0	0	0	0	0	0	0	0	0	0	0	0	0	0	0	0	0	0	0	0	0	0	3	3	1	1	0	0	1	1	1	0	0	0	0	0	0	0	0	0	0	0
P62242	P62242	Rps8	2	3	0	0	0	0	0	0	0	0	0	0	0	0	0	0	0	0	0	0	0	0	0	0	0	0	0	2	2	0	0	0	0	1	0	2	1	1	1	1	2	1	0	0	0	0	0
P62264;D3YVF4;D3Z7I1	P62264	Rps14	0	1	0	0	0	0	0	0	0	0	0	0	0	0	0	0	0	0	0	0	0	0	0	0	0	0	0	0	0	0	0	0	0	0	0	0	0	0	0	0	0	0	0	0	0	0	0
Q3V1Z5;P62702;D3Z2E6	Q3V1Z5	Rps4x	0	0	0	0	0	0	0	0	0	0	0	0	0	0	0	0	0	0	0	0	0	0	0	0	0	0	0	0	0	0	0	0	0	0	0	0	0	0	0	0	0	0	0	0	0	0	0
P62717	P62717	Rpl18a	0	0	0	0	0	0	0	0	0	0	0	0	0	0	0	0	0	0	0	0	0	0	0	0	0	0	0	0	0	0	0	0	0	0	0	0	1	1	1	1	1	0	0	0	0	0	0
P62754	P62754	Rps6	1	1	1	1	1	0	1	0	0	0	0	0	0	0	0	0	0	0	0	0	0	0	0	1	0	0	0	0	0	1	1	0	0	0	0	0	0	0	1	0	1	0	0	0	0	0	0
P62806	P62806	Hist1h4a	3	1	3	2	4	3	2	2	3	1	0	1	1	1	4	2	4	2	2	2	3	1	3	4	2	4	3	1	1	3	1	1	1	1	2	4	4	3	2	3	4	3	3	0	1	0	5
P62827;Q14AA6;Q61820	P62827	GTP-binding nuclear protein Ran	2	3	2	1	1	0	2	0	1	0	0	0	0	0	0	0	0	0	0	0	0	0	0	0	0	0	0	0	0	0	0	0	0	0	0	0	0	0	0	0	0	0	0	0	0	0	0
P62855	P62855	Rps26	0	0	0	0	0	0	0	0	0	0	0	0	0	0	0	0	0	0	0	0	0	0	0	0	0	0	0	0	0	0	1	0	0	1	1	0	1	1	1	1	1	0	0	0	0	0	0
P62889	P62889	Rpl30	0	0	0	0	0	0	0	0	0	0	0	0	0	0	0	0	0	0	0	0	0	0	0	0	0	0	0	0	0	0	0	0	0	0	0	0	0	0	0	1	0	0	0	0	0	0	0
P62900	P62900	Rpl31	1	1	1	0	0	0	0	0	0	0	0	0	0	0	0	0	0	0	0	0	0	0	0	0	0	0	0	1	1	0	0	0	1	0	0	0	0	0	0	0	0	0	0	0	0	0	0
P62908;D3YV43	P62908	Rps3	2	3	2	1	1	0	0	0	0	0	0	0	0	1	0	0	0	0	0	0	0	0	0	0	0	0	1	1	1	1	0	0	0	0	0	1	0	0	2	0	0	0	0	0	0	0	0
P62918	P62918	Rpl8	1	1	0	0	0	0	0	0	0	0	0	0	0	0	0	0	0	0	0	0	0	0	0	0	0	0	0	0	0	0	0	0	0	0	0	0	0	0	0	0	1	0	0	0	0	0	0
P62960;A2BGG7;Q9Z2C8-2;B2RUF0;Q9Z2C8	P62960	Ybx1	0	3	0	0	0	0	0	0	0	0	0	0	0	0	0	0	0	0	0	0	0	0	0	0	0	0	0	0	0	0	0	0	0	0	0	0	0	0	0	0	0	0	0	0	0	0	0
P62965	P62965	Crabp1	0	0	0	1	1	1	0	0	0	1	1	0	0	0	0	0	0	1	0	0	1	0	1	0	0	1	0	0	1	0	0	0	0	0	0	0	1	0	0	0	0	0	1	0	0	0	1
P63017;Q504P4;P17156;D3Z5E2;D3YW43;P16627;Q61696;P17879	P63017	Hspa8	0	2	9	16	12	11	5	4	5	2	0	2	2	1	2	0	2	1	1	0	0	0	0	3	1	1	2	2	0	2	1	1	0	0	0	1	1	0	0	0	0	0	0	0	0	0	0
Q9CQV8-2;P63101;Q9CQV8	Q9CQV8-2	Ywhab	0	0	0	0	0	0	0	0	0	0	1	0	0	0	0	0	0	0	0	0	0	0	0	0	0	0	0	0	0	0	0	0	0	0	0	0	0	0	0	0	0	0	0	0	0	0	0
P63325	P63325	Rps10	0	0	0	0	0	0	0	0	0	0	0	0	0	0	0	0	0	0	0	0	0	1	0	0	0	0	0	0	0	0	0	0	1	0	0	0	0	0	0	0	0	0	0	0	0	0	0
P67984	P67984	Rpl22	2	2	0	0	0	0	0	0	0	0	1	0	0	0	0	0	0	0	0	0	0	1	0	0	0	0	0	0	0	0	0	0	1	0	0	0	0	0	0	0	0	0	0	0	0	0	0
P68372;Q9D6F9	P68372	Tubb4a	1	1	0	0	0	0	0	0	0	0	0	0	0	0	0	0	0	0	0	0	0	0	0	0	0	0	0	0	0	0	0	0	0	0	0	0	0	0	0	0	0	0	0	0	0	0	0
P70168	P70168	Kpnb1	0	0	0	0	0	0	1	1	1	1	0	0	0	0	0	0	0	0	0	0	0	0	0	0	0	0	0	0	0	0	0	0	0	0	0	0	0	0	0	0	0	0	0	0	0	0	0
P70288;Q8BQ10	P70288	Hdac2	0	2	2	1	0	1	0	0	0	0	0	0	0	0	1	1	1	1	1	1	0	0	0	0	0	0	2	4	4	2	0	0	0	1	2	1	1	0	0	0	0	0	0	0	0	0	0
P70371	P70371	Terf1	0	1	0	0	0	0	2	1	2	1	0	0	0	0	0	0	0	0	0	0	0	0	0	0	0	0	0	0	0	0	0	0	0	0	0	0	0	0	0	0	0	0	0	0	0	0	0
P70372	P70372	Elavl1	1	1	0	0	0	0	0	0	0	0	0	0	0	0	0	0	0	0	0	0	0	0	0	0	0	0	0	0	0	0	0	0	0	0	0	0	0	0	0	0	0	0	0	0	0	0	0
P70459	P70459	Erf	0	0	0	0	1	0	0	0	0	0	0	0	0	0	0	0	0	0	0	0	0	0	0	0	0	0	0	0	0	0	0	0	0	0	0	0	0	0	0	0	0	0	0	0	0	0	0
P83917	P83917	Cbx1	0	0	0	0	0	0	0	0	0	0	1	0	0	0	0	0	0	0	0	0	0	0	0	0	0	0	0	0	0	0	0	0	0	0	0	0	0	0	0	0	0	0	0	0	0	0	0
P84104-2;P84104	P84104-2	Srsf3	0	0	0	0	0	0	0	0	0	0	0	0	0	0	0	0	0	0	0	0	0	0	0	0	0	0	0	0	0	0	0	0	0	0	0	0	0	0	0	0	0	0	0	0	0	0	0
P97329	P97329	Kif20a	0	0	0	0	0	0	0	0	0	0	0	0	0	0	0	0	0	0	0	0	0	0	0	1	0	0	3	3	0	0	0	0	0	0	0	0	0	0	0	0	0	0	0	0	0	0	0
P97350	P97350	Pkp1	0	0	0	0	0	0	0	0	0	0	0	0	0	1	1	0	0	0	0	0	0	0	0	0	0	0	0	0	0	0	0	0	0	0	0	0	0	0	0	0	0	0	0	0	0	0	0
P97855	P97855	G3bp1	0	0	0	0	0	0	0	0	0	0	0	0	0	0	3	2	1	0	0	0	0	0	0	0	0	0	0	0	0	0	0	0	0	0	0	0	0	0	0	0	0	0	0	0	0	0	0
P99024;Q9CWF2;Q7TMM9;Q9ERD7;Q922F4;A2AQ07;CON__ENSEMBL:ENSBTAP00000025008	P99024	Tubb2a	2	2	0	0	0	0	0	0	0	0	0	0	0	1	0	0	0	0	0	0	0	0	0	0	0	0	0	0	0	0	0	0	0	0	0	0	0	0	0	0	0	0	0	0	0	0	0
P99027	P99027	Rplp2	0	0	0	0	0	0	0	0	0	0	0	2	2	0	0	0	0	0	0	0	0	0	0	0	0	0	0	0	0	0	0	0	0	0	0	0	0	0	0	0	0	0	0	0	0	0	0
Q00PI9	Q00PI9	Hnrnpul2	0	0	0	0	0	0	2	2	5	1	0	0	0	0	0	0	0	0	0	0	0	0	0	0	0	0	0	0	0	0	0	0	0	0	0	0	0	0	0	0	0	0	0	0	0	0	0
Q01320;Q64511	Q01320	Top2a	0	0	0	0	0	0	0	0	0	0	0	0	0	0	0	0	0	0	0	0	0	0	0	0	0	1	9	27	19	10	2	1	0	1	0	0	0	0	0	0	0	0	0	0	0	0	0
Q02105	Q02105	C1qc	0	0	0	0	0	0	0	0	0	0	0	0	0	0	0	0	0	0	0	0	0	0	0	0	0	0	0	0	0	0	0	0	0	0	0	0	0	0	1	1	1	0	0	0	0	0	0
Q02257	Q02257	Jup	0	0	0	0	0	0	0	0	0	0	0	0	0	5	2	0	0	0	0	0	0	0	0	0	0	0	0	0	0	0	0	0	0	0	0	0	0	0	0	0	0	0	0	0	0	0	1
Q08288	Q08288	Lyar	0	1	1	0	0	0	0	0	0	0	0	0	0	0	0	0	0	0	0	0	0	0	0	0	0	0	0	0	0	0	0	0	0	0	0	0	0	0	0	0	0	0	0	0	0	0	0
Q08943;Q08943-2;A2AW05	Q08943	FACT complex subunit SSRP1	0	0	0	0	0	0	0	2	5	5	0	5	9	5	3	1	3	3	5	5	3	0	5	3	0	0	0	0	0	0	0	0	0	0	0	0	0	0	0	0	0	0	0	0	0	0	0
Q99020;Q80XR6;Q20BD0	Q99020	Hnrnpab	2	2	0	0	0	0	0	0	0	0	0	0	0	0	0	0	0	0	0	0	0	0	0	0	0	0	0	0	0	0	0	0	0	0	0	0	0	0	0	0	0	0	0	0	0	0	0
Q3TWW8;O35326;Q9D8S5;Q8VE97;Q542V3;A2A837	Q3TWW8	Srsf6	2	3	2	2	0	0	0	0	1	0	0	0	0	0	0	0	0	0	0	0	0	0	0	0	0	0	0	0	0	0	0	0	0	0	0	0	0	0	0	0	0	0	0	0	0	0	0
Q3U1J4	Q3U1J4	Ddb1	0	0	0	0	3	0	0	0	0	0	0	0	0	0	0	0	0	0	0	0	0	0	0	0	0	0	0	0	0	0	0	0	0	0	0	0	0	0	0	0	0	0	0	0	0	0	0
Q61316;Q3U2G2	Q61316	Hspa4	0	0	0	0	0	0	0	0	4	0	0	0	0	0	0	0	0	0	0	0	0	0	0	0	0	0	0	0	0	0	0	0	0	0	0	0	0	0	0	0	0	0	0	0	0	0	0
Q9D3G5;Q3U5V8	Q9D3G5	Stx11	0	0	0	0	0	0	0	0	0	1	0	0	0	0	0	0	0	0	0	0	0	0	0	0	0	0	0	0	0	0	0	0	0	0	0	0	0	0	0	0	0	0	0	0	0	0	0
Q501J6;Q3U741;Q501J6-2	Q501J6	Ddx17	0	0	3	3	2	0	0	0	0	0	0	0	0	0	0	0	0	0	0	0	0	0	0	0	0	0	0	0	0	0	0	0	0	0	0	0	0	0	0	0	0	0	0	0	0	0	0
Q3U7K7;Q62191	Q3U7K7	Trim21	2	2	0	0	0	0	0	0	0	0	0	0	0	0	0	0	0	0	0	0	0	0	0	0	0	0	0	0	0	0	0	0	0	0	0	0	0	0	0	0	0	0	0	0	0	0	0
Q3UHX9-2;Q3UHX9	Q3UHX9-2	D2Wsu81e	1	0	0	0	0	0	0	0	0	0	0	0	0	0	0	0	0	0	0	0	0	0	0	0	0	0	0	0	0	0	0	0	0	0	0	0	0	0	0	0	0	0	0	0	0	0	0
Q3UII8;Q924K8;Q3U3A7;E9Q794;Q924K8-2;H3BLE1;H3BIY7	Q3UII8	Mta3	0	3	2	1	0	0	0	0	0	1	0	1	1	1	2	1	1	1	0	0	0	0	0	1	0	3	4	13	9	5	3	3	0	2	3	2	3	3	2	1	0	0	0	0	0	0	0
Q3UIL6;Q3UIL6-2	Q3UIL6	Plekha7	1	0	0	0	0	0	0	0	0	0	0	0	0	0	0	0	0	0	0	0	0	0	0	0	0	0	0	0	0	0	0	0	0	0	0	0	0	0	0	0	0	0	0	0	0	0	0
Q3UMU9-4;Q3UMU9-2;Q3UMU9;Q3UMU9-3	Q3UMU9-4	Hdgfrp2	0	0	0	0	0	0	0	0	0	0	0	0	1	1	2	3	3	3	2	1	0	0	0	0	0	0	0	0	0	0	0	0	0	0	0	0	0	0	0	0	0	0	0	0	0	0	0
Q3UV17;P07744;CON__P07744;CON__Q8N1N4-2;CON__Q7RTT2;E9Q0F0	Q3UV17	Krt4 Keratin, type II c	1	1	0	1	1	1	1	1	0	0	0	1	0	0	0	1	1	1	1	1	1	0	1	1	1	1	0	1	1	1	1	1	1	1	1	1	0	0	1	1	0	0	1	0	0	1	1
Q3V1H1	Q3V1H1	Ckap2	0	0	0	0	0	0	0	0	0	1	0	1	1	0	0	0	0	0	0	0	0	0	0	0	0	0	0	0	0	0	0	0	0	0	0	0	0	0	0	0	0	0	0	0	0	0	0
Q3V300	Q3V300	Kif22	0	0	0	0	0	1	2	0	0	0	0	0	0	0	0	0	0	0	0	0	0	0	0	0	0	0	0	0	0	0	0	0	0	0	0	0	0	0	0	0	0	0	0	0	0	0	0
Q569Z6;Q8BZN7;F6YSQ2;F6YH92	Q569Z6	Thrap3	0	0	0	0	0	0	0	0	0	0	0	0	0	0	0	0	0	3	3	6	1	0	1	1	0	0	0	0	0	0	0	0	0	0	0	0	0	0	0	0	0	0	0	0	0	0	0
Q9DAY9;Q5SQB0;Q5SQB5;Q61937;E9Q5T3	Q9DAY9	Npm1	1	3	0	0	0	0	0	0	0	0	0	0	0	0	0	0	0	0	0	0	0	0	0	0	0	0	0	0	0	0	0	0	0	0	0	0	0	0	0	0	0	0	0	0	0	0	0
Q5SVQ0-4;Q5SVQ0-2;Q5SVQ0-3;Q5SVQ0;Q5SVQ0-5	Q5SVQ0-4	Kat7	0	0	0	0	0	0	1	2	2	0	0	0	0	0	0	0	0	0	0	0	0	0	0	0	0	0	0	0	0	0	0	0	0	0	0	0	0	0	0	0	0	0	0	0	0	0	0
Q5SVX2;Q9D0R4	Q5SVX2	Ddx56	0	1	1	1	1	0	0	0	0	0	0	0	0	0	0	0	0	0	0	0	0	0	0	0	0	0	0	0	0	0	0	0	0	0	0	0	0	0	0	0	0	0	0	0	0	0	0
Q60520;Q60520-1	Q60520	Sin3a	0	0	0	0	0	0	0	0	0	0	0	0	0	0	0	0	0	0	0	0	0	0	0	2	0	0	0	2	2	2	0	0	0	0	0	0	0	0	0	0	0	0	0	0	0	0	0
Q60848-2;Q60848;D3Z414	Q60848-2	Hells	0	0	0	0	0	0	2	3	5	3	0	0	0	0	0	0	0	0	0	0	0	0	0	0	0	0	0	0	0	0	0	0	0	0	0	0	0	0	0	0	0	0	0	0	0	0	0
Q60865;A2BH47;F6YP03	Q60865	Caprin1	0	0	0	0	0	0	0	0	0	0	0	0	0	0	0	0	0	0	0	0	0	0	0	0	0	0	3	3	0	0	0	0	0	0	0	0	0	0	0	0	0	0	0	0	0	0	0
Q60972	Q60972	Rbbp4	1	5	1	1	1	1	1	1	1	1	7	1	1	1	1	1	1	1	1	1	1	5	1	1	1	1	1	1	1	1	1	1	1	1	1	1	1	1	0	0	0	0	0	0	0	0	0
Q61466-2;Q61466	Q61466-2	Smarcd1	0	1	0	0	0	0	0	0	0	0	0	0	0	0	0	0	0	0	0	0	0	0	0	0	0	0	0	0	0	0	0	0	0	0	0	0	0	0	0	0	0	0	0	0	0	0	0
Q61584-2;Q61584-5;Q61584-6;Q61584-4;Q61584-7;Q61584-3;Q61584;E9QAS9;E9QAS8;Q9WVR4;Q6P5B5	Q61584-2	Fxr1	0	1	2	1	1	1	1	0	1	0	0	0	0	0	0	0	0	0	0	0	0	0	0	0	0	0	0	0	0	0	0	0	0	0	0	0	0	0	0	0	0	0	0	0	0	0	0
Q61656;Q8BTS0;S4R1I6;B1ARB8;B1ARC0;B1ARB9	Q61656	Ddx5	0	2	2	6	3	2	2	0	0	0	0	0	0	0	0	0	0	0	0	0	0	0	0	0	0	0	0	0	0	0	0	0	0	0	0	0	0	0	0	0	0	0	0	0	0	0	0
Q61686	Q61686	Cbx5	0	1	0	0	0	0	0	0	0	0	0	0	0	0	0	0	0	0	0	0	0	0	0	0	0	0	0	0	0	0	0	0	0	0	0	0	0	0	0	0	0	0	0	0	0	0	0
Q8BKL1;Q8BJJ6;Q62280	Q8BKL1	Ss18	0	1	0	0	0	0	0	0	0	0	0	0	0	0	0	0	0	0	0	0	0	0	0	0	0	0	0	0	0	0	0	0	0	0	0	0	0	0	0	0	0	0	0	0	0	0	0
Q640M1;Q640M1-2;Q6EJB6;E9Q9S3	Q640M1	Utp14a	0	0	0	0	0	0	0	0	0	0	0	0	0	1	3	0	0	0	0	0	0	0	0	0	0	0	0	0	0	0	0	0	0	0	0	0	0	0	0	0	0	0	0	0	0	0	0
Q69Z99	Q69Z99	Znf512	0	1	1	1	1	1	0	0	0	0	0	0	0	0	0	0	0	0	0	0	0	0	0	0	0	0	0	0	0	0	0	0	0	0	0	0	0	0	0	0	0	0	0	0	0	0	0
Q6DFW4	Q6DFW4	Nop58	0	0	0	0	0	0	0	0	0	0	0	0	0	0	0	0	0	3	3	3	1	0	3	3	1	0	0	0	0	0	0	0	0	0	0	0	0	0	0	0	0	0	0	0	0	0	0
Q6IQX8	Q6IQX8	Zfp219	0	1	0	0	0	0	1	0	2	2	0	3	1	1	0	0	0	0	0	0	0	0	0	0	0	0	0	0	0	0	0	0	0	0	0	0	0	0	0	0	0	0	0	0	0	0	0
Q6J1H4;Q6J1H4-2	Q6J1H4	Utf1	1	2	3	1	1	0	0	0	0	0	0	0	0	0	0	0	0	0	0	0	0	0	0	0	0	0	0	0	0	0	0	0	0	0	0	0	0	1	1	0	0	0	0	0	0	0	0
Q6P1E8	Q6P1E8	Efcab6	0	0	0	0	0	0	1	1	0	0	0	0	0	0	0	0	0	0	0	0	0	0	0	0	0	1	0	0	0	0	0	0	0	0	0	0	0	0	1	0	0	0	1	0	0	0	0
Q6P3A4-2;Q6P3A4	Q6P3A4-2	Vsig8	0	0	0	0	0	0	0	0	0	0	0	0	0	1	0	0	0	0	0	0	0	0	0	0	0	0	0	0	0	0	0	0	0	0	0	0	0	0	0	0	0	0	0	0	0	0	0
Q6P5B0	Q6P5B0	Rrp12	0	0	0	0	0	0	0	0	0	0	0	0	0	0	0	0	1	1	1	0	0	0	0	0	0	0	0	0	0	0	0	0	0	0	0	0	0	0	0	0	0	0	0	0	0	0	0
Q9ER74;Q6P5E3	Q9ER74	Sall1	0	0	0	0	0	0	0	0	0	0	0	0	0	0	0	0	0	0	0	0	0	0	0	1	3	2	2	2	1	1	0	1	0	2	2	1	3	2	2	0	0	0	0	0	0	0	0
Q6PAC3	Q6PAC3	Dcaf13	0	1	0	0	0	0	0	0	0	0	0	0	0	0	0	0	0	0	0	0	0	0	0	0	0	0	0	0	0	0	0	0	0	0	0	0	0	0	0	0	1	0	0	0	0	0	0
Q8VE37;Q6PFB2	Q8VE37	Rcc1	2	3	3	1	1	1	2	0	1	0	0	0	0	0	0	0	0	0	0	0	0	0	0	0	0	0	0	0	0	0	0	0	0	0	0	0	0	0	0	0	0	0	0	0	0	0	0
Q6ZPI0-2;Q6ZPI0	Q6ZPI0-2	Jade1	0	0	0	0	0	0	0	0	0	0	0	0	0	0	0	0	0	0	0	0	0	0	0	0	0	0	0	1	0	0	0	0	0	0	0	0	0	0	0	0	0	0	0	0	0	0	0
Q6ZWV7	Q6ZWV7	Rpl35	0	0	0	0	0	0	0	0	0	0	0	0	0	0	0	0	0	0	0	0	0	0	0	0	0	0	0	0	0	0	0	0	0	0	0	0	0	0	0	0	0	0	0	0	0	0	0
Q6ZWX6	Q6ZWX6	Eif2s1	1	1	1	1	0	0	1	1	1	1	0	1	0	1	1	0	0	0	0	0	0	0	0	0	0	0	0	0	0	0	0	0	0	0	0	0	0	0	0	0	0	0	0	0	0	0	0
Q76HL1	Q76HL1	Prss43	0	0	0	0	0	0	0	0	0	0	0	0	0	0	0	0	0	0	0	0	1	0	0	0	0	0	0	0	0	0	0	0	0	0	0	0	0	0	0	0	0	0	0	0	0	0	0
Q792Z0	Q792Z0	Prss3	1	1	0	0	0	1	0	0	0	0	0	0	1	0	0	0	0	0	0	0	0	1	0	0	0	0	0	1	0	0	0	0	1	1	0	0	0	0	0	0	1	0	1	0	0	0	0
Q7JJ13-2;Q7JJ13;U3KLT0;I7HPW1;G3UZR9	Q7JJ13-2	Brd2	0	0	0	0	0	0	0	0	0	0	0	0	0	1	5	3	1	0	0	0	0	0	0	0	0	0	0	0	0	0	0	0	0	0	0	0	0	0	0	0	0	0	0	0	0	0	0
Q7M760	Q7M760	Zranb1	0	1	0	0	0	0	0	0	0	0	0	0	0	0	0	0	0	0	0	0	0	0	0	0	0	0	0	0	0	0	0	0	0	0	0	0	0	0	0	0	0	0	0	0	0	0	0
Q7TNV0;E9Q8Y1;D3YVJ6	Q7TNV0	Dek	0	2	1	0	0	0	0	0	0	0	0	0	0	0	0	0	0	0	0	0	0	0	0	0	0	0	0	0	0	0	0	0	0	0	0	0	0	0	0	0	0	0	0	0	0	0	0
Q7TPV4	Q7TPV4	Mybbp1a	0	0	0	0	0	0	0	0	0	0	0	0	0	0	0	0	0	0	1	2	1	0	2	2	0	0	1	4	4	1	1	0	0	1	1	1	1	0	1	0	0	0	0	0	0	0	0
Q80TA9	Q80TA9	Epg5	0	0	0	0	0	0	0	0	0	0	0	0	0	0	1	0	0	0	0	0	0	0	0	0	0	0	0	0	0	0	0	0	0	0	0	0	0	0	0	0	0	0	0	0	0	0	0
Q80XU3	Q80XU3	Nucks1	1	1	0	0	0	0	0	0	0	0	0	0	0	0	0	0	0	0	0	0	0	0	0	0	0	0	0	0	0	0	0	0	0	0	0	0	0	0	0	0	0	0	0	0	0	0	0
Q80Y84-2;Q80Y84	Q80Y84-2	Kdm5b	0	0	0	0	0	0	0	0	0	0	0	0	0	0	0	0	0	0	0	0	0	0	0	1	0	0	0	0	0	0	0	0	0	0	0	0	0	0	0	0	0	0	0	0	0	0	0
Q8BG81;Q3UDD3	Q8BG81	Poldip3	0	2	0	0	0	0	0	0	0	0	0	0	0	0	0	0	0	0	0	0	0	0	0	0	0	0	0	0	0	0	0	0	0	0	0	0	0	0	0	0	0	0	0	0	0	0	0
Q8CB58;Q8BGJ5;Q922I7;P17225;E9Q279;E9QMW9	Q8CB58	Ptbp1	1	4	1	0	0	0	0	0	0	0	0	0	0	0	0	0	0	0	0	0	0	0	0	0	0	0	0	0	0	0	0	0	0	0	0	0	0	0	0	0	0	0	0	0	0	0	0
Q8BH61	Q8BH61	F13a1	0	0	0	1	0	0	0	0	0	0	0	0	0	0	0	0	0	0	0	0	0	0	0	0	0	0	0	0	0	0	0	0	0	0	0	0	0	0	0	0	0	0	0	0	0	0	0
Q8BH74	Q8BH74	Nup107	0	0	0	0	0	0	0	0	0	0	0	0	0	0	0	0	0	0	0	0	0	0	0	0	0	0	0	1	0	0	0	0	0	0	0	0	0	0	0	0	0	0	0	0	0	0	0
Q8BIV3	Q8BIV3	Ranbp6	0	0	0	0	0	0	0	0	0	0	0	0	0	0	0	0	0	0	0	0	0	0	0	0	0	0	0	0	0	0	0	0	0	0	0	0	0	0	0	0	0	0	0	0	0	0	1
Q8BKE9	Q8BKE9	Ift74	0	1	0	0	0	0	0	0	0	0	0	0	0	0	0	0	0	0	0	0	0	0	0	0	0	0	0	0	0	0	0	0	0	0	0	0	0	0	0	0	0	0	0	0	0	0	0
Q8BL97-3;Q8BL97-4;Q8BL97-2;Q8BL97	Q8BL97-3	Srsf7	1	2	1	0	0	1	0	0	0	0	0	0	0	0	0	0	0	0	0	0	0	0	0	0	0	0	0	0	0	0	0	0	0	0	0	0	0	0	0	0	0	0	0	0	0	0	0
Q8BVY0	Q8BVY0	Rsl1d1	0	1	0	0	0	0	0	0	0	0	0	0	0	0	0	0	0	0	0	0	0	0	0	0	0	0	0	0	0	0	0	0	0	0	0	0	0	0	0	0	0	0	0	0	0	0	0
Q8BX22;Q8BX22-2;A2AUZ7;Q8BX22-3;A2AUZ6;Q62255-2;Q62255	Q8BX22	Sall4	1	2	0	0	0	0	0	0	0	0	0	0	0	0	0	1	1	1	1	3	3	0	3	1	0	0	0	0	1	1	1	1	0	6	5	6	10	6	7	2	3	0	0	0	0	0	0
Q8BZR9	Q8BZR9	Uncharacterized protein C17orf85 homolog	0	0	0	0	0	0	0	0	0	0	0	0	1	0	0	0	0	0	0	0	0	0	0	0	0	0	0	0	0	0	0	0	0	0	0	0	0	0	0	0	0	0	0	0	0	0	0
Q8C878-2;Q8C878	Q8C878-2	Uba3	0	0	0	0	0	0	0	0	0	0	0	0	0	0	0	0	0	0	0	0	0	0	0	0	0	0	0	0	0	0	0	0	1	0	0	0	0	0	0	0	0	0	0	0	0	0	0
Q8CEG8	Q8CEG8	Usp27	0	1	0	0	0	0	0	0	0	0	0	0	0	0	0	0	0	0	0	0	0	0	0	0	0	0	0	0	0	0	0	0	0	0	0	0	0	0	0	0	0	0	0	0	0	0	1
Q8CGY8;Q8CGY8-2	Q8CGY8	Ogt	0	0	0	0	0	0	1	4	8	6	0	1	2	2	1	1	0	0	0	0	0	0	0	0	0	0	0	0	0	0	0	0	0	0	0	0	0	0	0	0	0	0	0	0	0	0	0
Q8CIL4	Q8CIL4	Uncharacterized protein C1orf131 homolog	0	0	0	0	0	0	0	0	0	0	0	0	0	0	0	0	0	0	0	0	0	0	0	0	0	0	0	0	0	0	0	0	0	0	0	0	0	0	0	0	0	0	0	0	0	0	0
Q8K224	Q8K224	Nat10	0	0	0	0	0	0	0	0	0	0	0	0	1	0	0	0	0	0	0	0	0	0	1	3	1	0	0	0	0	0	0	0	0	0	0	0	0	0	0	0	0	0	0	0	0	0	0
Q8K310	Q8K310	Matr3	0	0	0	0	0	0	0	0	0	0	0	0	0	0	0	0	0	0	0	0	0	0	0	2	3	2	1	1	0	0	0	0	0	0	0	0	0	0	0	0	0	0	0	0	0	0	0
Q8K363	Q8K363	Ddx18	0	0	0	0	0	0	0	1	1	1	0	0	0	0	0	0	0	0	0	0	0	0	0	0	0	0	0	0	0	0	0	0	0	0	0	0	0	0	0	0	0	0	0	0	0	0	0
Q8K4L0	Q8K4L0	Ddx54	0	0	0	1	1	0	0	0	1	1	0	0	1	0	0	0	0	0	0	0	0	0	0	0	0	0	0	0	0	0	0	0	0	0	0	0	0	0	0	0	0	0	0	0	0	0	0
Q8R3N1	Q8R3N1	Nop14	0	0	0	0	0	0	0	0	0	0	0	0	0	0	0	0	0	1	1	1	0	0	1	1	0	0	0	1	0	0	0	0	0	0	0	0	0	0	0	0	0	0	0	0	0	0	0
Q8VCR8	Q8VCR8	Mylk2	1	2	1	1	1	1	1	1	1	1	0	1	1	0	1	0	1	1	1	1	1	0	1	1	1	1	1	2	2	1	1	1	0	1	1	1	1	1	1	1	0	0	0	0	0	0	0
Q8VCY6	Q8VCY6	Utp6	0	0	0	0	0	0	0	0	0	0	0	0	0	0	0	0	0	0	0	0	0	0	0	0	0	0	0	0	0	0	0	0	0	0	0	0	0	0	0	0	1	1	0	0	0	0	0
Q8VDW0-2;Q8VDW0	Q8VDW0-2	Ddx39a	1	1	1	0	0	0	0	0	0	0	0	0	0	0	0	0	0	0	0	0	0	0	0	0	0	0	0	0	0	0	0	0	0	0	0	0	0	0	0	0	0	0	0	0	0	0	0
Q8VHR5;Q8VHR5-2	Q8VHR5	Gatad2b	0	1	0	0	0	0	1	0	0	0	0	0	0	0	0	0	0	0	0	0	0	0	0	0	0	0	1	8	7	5	4	2	0	8	9	6	3	2	3	1	0	0	0	0	0	0	0
Q8VIJ6	Q8VIJ6	Sfpq	0	0	0	0	0	0	0	0	0	0	0	1	0	0	0	0	0	0	0	0	0	0	0	0	0	0	0	0	0	0	0	0	0	0	0	0	0	0	0	0	0	0	0	0	0	0	0
Q91VM5;Q9WV02;A2AFI4;Q9WV02-2;A2AFI3;S4R1F6	Q91VM5	Rbmx	1	0	0	0	0	0	0	0	0	0	0	0	0	0	0	0	0	0	0	0	0	0	0	0	0	0	0	0	0	0	0	0	0	0	0	0	0	0	0	0	0	0	0	0	0	0	0
Q91ZW3;Q6PGB8;Q6PGB8-2;F6Z6F4;Q8BS67	Q91ZW3	Smarca5	0	0	0	0	0	0	0	0	0	0	0	0	1	0	2	2	2	1	1	1	1	0	0	5	5	6	12	12	11	6	4	3	0	2	1	1	0	1	0	0	0	0	0	0	0	0	0
Q921F2;Q8R0B4;Q8BLD4;Q6VYI5;Q6VYI4	Q921F2	Tardbp	1	1	0	0	0	0	0	0	0	0	0	0	0	0	0	0	0	0	0	0	0	0	0	0	0	0	0	0	0	0	0	0	0	0	0	0	0	0	0	0	0	0	0	0	0	0	0
Q921K2;P11103;P11103-2	Q921K2	Parp1	0	0	0	0	0	0	0	0	0	0	0	0	10	7	9	2	5	1	1	1	0	0	1	1	0	0	1	0	1	0	0	0	0	0	0	0	0	0	0	0	0	0	0	0	0	0	0
Q921N6	Q921N6	Ddx27	0	0	0	0	0	0	0	0	1	0	0	0	0	0	0	0	0	0	0	0	0	0	0	0	0	0	0	0	0	0	0	0	0	0	0	0	0	0	0	0	0	0	0	0	0	0	0
Q99JF8;A2BI12;Q99JF8-2;F6RB63	Q99JF8	Psip1	0	3	0	0	0	0	2	1	1	0	0	0	0	0	0	0	0	0	0	0	0	0	0	0	0	0	0	0	0	0	0	0	0	0	0	0	0	0	0	0	0	0	0	0	0	0	0
Q99JX7	Q99JX7	Nxf1	0	0	0	1	2	0	0	0	0	0	0	0	0	0	0	0	0	0	0	0	0	0	0	0	0	0	0	0	0	0	0	0	0	0	0	0	0	0	0	0	0	0	0	0	0	0	0
Q99MR6-3;Q99MR6-4;Q99MR6-2;Q99MR6	Q99MR6-3	Srrt	0	0	0	0	0	0	0	0	0	0	0	0	0	0	0	2	2	0	0	0	0	0	0	0	0	0	0	0	0	0	0	0	0	0	0	0	0	0	0	0	0	0	0	0	0	0	0
Q99NA9	Q99NA9	Pcgf6	0	0	0	0	0	0	0	0	1	0	0	0	0	0	0	0	0	0	0	0	0	0	0	0	0	0	0	0	0	0	0	0	0	0	0	0	0	0	0	0	0	0	0	0	0	0	0
Q9CR57	Q9CR57	Rpl14	0	1	0	0	0	0	0	0	0	0	0	0	0	0	0	0	0	0	0	0	0	0	0	0	0	0	0	2	1	1	1	1	0	1	1	1	1	1	2	1	1	0	0	0	0	0	0
Q9CRB2	Q9CRB2	Nhp2	0	0	0	0	0	0	0	0	0	0	0	0	0	0	0	0	0	0	0	0	0	0	1	1	0	0	0	0	0	0	0	0	0	0	0	0	0	0	0	0	0	0	0	0	0	0	0
Q9CWR8;D3YUQ4	Q9CWR8	Dnmt3l	6	7	6	5	4	1	0	1	2	0	0	0	2	2	4	1	0	0	0	0	0	0	0	0	0	0	0	1	0	0	0	0	0	0	0	0	0	0	0	0	0	0	0	0	0	0	0
Q9CXS4;Q9CXS4-2;F6SS03	Q9CXS4	Cenpv	0	0	0	0	0	0	0	0	0	0	0	0	0	0	0	0	0	0	0	0	0	0	0	0	0	0	0	0	0	1	0	0	0	0	0	0	0	0	0	0	0	0	0	0	0	0	0
Q9CY58-3;Q9CY58-2;Q9CY58	Q9CY58-3	Serbp1	0	1	0	0	0	0	0	0	0	0	0	0	0	0	0	0	0	0	0	0	0	0	0	0	0	0	0	0	0	0	0	0	0	0	0	0	0	0	0	0	0	0	0	0	0	0	0
Q9D0T1	Q9D0T1	Nhp2l1	0	0	0	0	0	0	0	0	0	0	0	0	0	0	0	0	1	1	0	1	0	0	1	1	0	0	0	0	0	0	0	0	0	0	0	0	0	0	0	0	0	0	0	0	0	0	0
Q9D6Z1;F6USW7;F7CHQ7;E0CXZ0;A2APD7;F6U250;F7CHP9;F6V095	Q9D6Z1	Nop56	0	0	0	0	0	0	0	0	0	0	0	0	0	0	1	0	1	3	3	2	1	0	3	2	1	0	0	1	0	0	0	0	0	0	0	0	0	0	0	0	0	0	0	0	0	0	0
Q9D8E6	Q9D8E6	Rpl4	0	0	0	0	0	0	0	0	0	0	0	0	0	0	0	0	0	0	0	0	0	0	0	0	0	0	0	0	0	0	0	0	0	0	0	1	0	1	2	1	1	0	0	0	0	0	0
Q9DAE2	Q9DAE2	Rbmxl2	3	2	0	0	0	0	0	0	0	0	0	0	0	0	0	0	0	0	0	0	0	0	0	0	0	0	0	0	0	0	0	0	0	0	0	0	0	0	0	0	0	0	0	0	0	0	0
Q9DAM2	Q9DAM2	Efcab9	0	0	0	0	0	0	0	0	0	0	0	0	0	0	0	0	0	0	0	0	0	0	0	0	0	0	0	0	0	0	0	0	0	0	0	0	0	0	0	0	0	0	0	0	0	0	0
Q9DB96	Q9DB96	Ngdn	0	1	0	0	0	0	0	0	0	0	0	0	0	0	0	0	0	0	0	0	0	0	0	0	0	0	0	0	0	0	0	0	0	0	0	0	0	0	0	0	0	0	0	0	0	0	0
Q9EPQ8-2;Q9EPQ8	Q9EPQ8-2	Tcf20	0	0	0	0	0	1	0	0	0	0	0	0	0	0	0	0	0	0	0	0	0	0	0	0	0	0	0	0	0	0	0	0	0	0	0	0	0	0	0	0	0	0	0	0	0	0	0
Q9ERG0-2;Q9ERG0	Q9ERG0-2	Lima1	0	0	0	0	0	0	0	0	0	0	0	0	0	0	2	0	0	0	0	0	0	0	0	0	0	0	0	0	0	0	0	0	0	0	0	0	0	0	0	0	0	0	0	0	0	0	0
Q9ESQ8-2;Q9ESQ8	Q9ESQ8-2	Npvf	0	0	0	1	0	0	0	0	0	0	0	0	0	0	0	0	0	0	0	0	0	0	0	0	0	0	0	0	0	0	0	0	0	0	0	0	0	0	0	0	0	0	0	0	0	0	0
Q9JIK5	Q9JIK5	Ddx21	0	0	0	0	0	0	0	0	0	0	0	0	0	0	3	0	0	0	0	0	0	0	0	6	4	2	2	2	0	0	0	0	0	0	0	0	0	0	0	0	0	0	0	0	0	0	0
Q9JKB3-2;Q9JKB3	Q9JKB3-2	Ybx3	0	2	1	1	0	0	0	0	0	0	0	0	0	0	0	0	0	0	0	0	0	0	0	0	0	0	0	0	0	0	0	0	0	0	0	0	0	0	0	0	0	0	0	0	0	0	0
Q9JKX4-2;Q9JKX4-3;Q9JKX4	Q9JKX4-2	Aatf	0	0	0	0	0	0	0	0	0	0	0	0	0	0	0	0	0	0	0	1	0	0	0	0	0	0	0	0	0	0	0	0	0	0	0	0	0	0	0	0	0	0	0	0	0	0	0
Q9R190	Q9R190	Mta2	3	6	4	7	6	6	6	4	10	6	0	5	7	3	7	6	6	9	6	8	4	0	5	7	5	4	11	22	19	11	8	6	0	11	10	10	6	5	4	2	1	0	0	0	0	0	0
Q9Z0L0	Q9Z0L0	Tpbg	0	0	0	0	0	0	0	0	0	0	0	1	0	0	0	0	0	0	0	0	0	0	0	0	0	0	0	0	0	0	0	0	0	0	0	0	0	0	0	0	0	0	0	0	0	0	0
Q9Z0N1	Q9Z0N1	Eif2s3x	0	0	0	0	0	0	0	0	1	1	0	1	0	0	0	0	0	0	0	0	0	0	0	0	0	0	0	0	0	0	0	0	0	0	0	0	0	0	0	0	0	0	0	0	0	0	0
Q9Z0W3	Q9Z0W3	Nup160	0	0	0	0	0	0	0	0	0	0	0	0	0	0	1	0	0	0	0	0	0	0	0	0	0	0	0	0	0	0	0	0	0	0	0	0	0	0	0	0	0	0	0	0	0	0	0
Q9Z1N5	Q9Z1N5	Ddx39b	1	1	1	0	0	0	0	0	0	0	0	0	0	0	0	0	0	0	0	0	0	0	0	0	0	0	0	0	0	0	0	0	0	0	0	0	0	0	0	0	0	0	0	0	0	0	0
Q9Z204-2;Q9Z204;Q9Z204-4;Q9Z204-3;Q9Z204-5	Q9Z204-2	Hnrnpc	0	0	0	0	0	0	0	0	0	0	0	0	0	0	0	0	0	0	0	1	1	0	1	5	1	1	1	0	0	0	0	0	0	0	0	0	0	0	0	0	0	0	0	0	0	0	0
Q9Z277;Q9Z277-2	Q9Z277	Baz1b	0	0	0	0	0	0	0	0	0	0	0	0	0	0	0	0	0	0	0	0	0	0	0	0	1	4	6	5	4	1	0	0	0	0	0	0	0	0	0	0	0	0	0	0	0	0	0
Q9Z2D8;Q9Z2D8-2;D3YTR5;D3YTR4;F6WZH1;F6UPR7;Q9Z2E1	Q9Z2D8	Mbd3	0	1	0	1	1	1	0	0	1	0	0	0	0	0	0	0	0	0	0	0	0	0	0	0	0	0	3	9	7	2	2	0	0	2	5	2	1	0	0	0	0	0	0	0	0	0	0
Q9Z2N8;D3YVN1	Q9Z2N8	Actl6a	1	1	0	0	0	0	0	0	0	0	0	0	0	0	0	0	0	0	0	0	0	0	0	0	0	0	0	0	0	0	0	0	0	0	0	0	0	0	0	0	0	0	0	0	0	0	0
Q9Z2X1;J3QMT0;J3QM80;J3QMQ5;Q9Z2X1-2;J3QP45;J3QMV8;J3QNH2	Q9Z2X1	Hnrnpf	4	5	0	0	0	0	0	0	0	0	0	0	0	0	0	0	0	0	0	0	0	0	0	0	0	0	0	0	0	0	0	0	0	0	0	0	0	0	0	0	0	0	0	0	0	0	0
REV__D3YWC4;REV__E9QNR5;REV__Q69ZU6;REV__E9Q6P0;REV__E9PWD2	REV__D3YWC4	Thsd7a	0	0	0	0	0	0	0	0	0	0	0	0	0	0	0	0	1	0	0	0	0	0	0	0	1	0	0	0	0	0	0	0	0	0	0	0	0	0	0	0	0	0	0	0	0	0	0
REV__E9PVD4;REV__E9Q394;REV__E9Q474	REV__E9PVD4	Akap13	0	0	0	1	1	0	0	0	0	0	0	0	0	0	0	0	0	0	0	0	0	0	0	0	0	0	0	0	0	0	0	0	0	0	0	0	0	0	0	0	0	0	0	0	0	0	0
REV__Q68EM3;REV__G3UY65;REV__P24860	REV__Q68EM3	Ccnb1	0	0	0	0	0	0	0	0	0	0	0	1	0	0	0	0	0	0	0	0	0	0	0	0	0	0	0	0	0	0	0	0	0	0	0	0	0	0	0	0	0	0	0	0	0	0	0
REV__Q8K0B3	REV__Q8K0B3	Lrrc66	0	0	0	0	0	0	0	0	0	0	0	0	1	0	0	0	0	0	0	0	0	0	0	0	0	0	0	0	0	0	0	0	0	0	0	0	0	0	0	0	0	0	0	0	0	0	0
[truncated: 160 more columns]

## Sheet: Rpl2
Protein Group Accession Numbers	Major Protein Accession Number	Major Protein Name	Unique peptides 1	Unique peptides 10	Unique peptides 11	Unique peptides 12	Unique peptides 13	Unique peptides 14	Unique peptides 15	Unique peptides 16	Unique peptides 17	Unique peptides 18	Unique peptides 19	Unique peptides 2	Unique peptides 20	Unique peptides 21	Unique peptides 22	Unique peptides 23	Unique peptides 24	Unique peptides 25	Unique peptides 26	Unique peptides 27	Unique peptides 28	Unique peptides 29	Unique peptides 3	Unique peptides 30	Unique peptides 31	Unique peptides 32	Unique peptides 33	Unique peptides 34	Unique peptides 35	Unique peptides 36	Unique peptides 37	Unique peptides 38	Unique peptides 39	Unique peptides 4	Unique peptides 5	Unique peptides 6	Unique peptides 7	Unique peptides 8	Unique peptides 9	Intensity 1	Intensity 10	Intensity 11	Intensity 12	Intensity 13	Intensity 14	Intensity 15	Intensity 16
E9PXY1;A2A432-2;A2A432	E9PXY1	Cul4b	0	0	0	0	0	0	1	1	0	0	0	0	0	0	0	0	0	0	0	0	0	0	0	0	0	0	0	0	0	0	0	0	0	0	0	0	0	0	0	0	0	0	0	0	0	21090	22327
A2A547;P84099	A2A547	Rpl19	0	0	0	0	0	1	1	1	1	1	0	0	0	0	0	1	1	1	1	1	1	1	0	1	1	1	1	0	1	1	1	0	1	0	0	0	0	1	0	0	0	0	0	0	17809	22858	21894
G3UYY9;G3UZ13;Q8CCA6;G3UWJ0;O35700;G3UWT0;P14404;G3UZT5;A2A934;A2A935-2;A2A930;A2A931;A2A935;A2A935-3;A2A933	G3UYY9	Mecom	0	0	0	0	0	0	0	0	0	0	0	0	0	0	0	0	0	0	0	0	0	0	0	0	0	0	0	0	0	0	0	0	0	0	1	0	0	0	1	0	0	0	0	0	0	0	0
Q6ZPI0-2;A2AA59;Q6ZQF7-2;Q6ZQF7;Q6ZPI0	Q6ZPI0-2	Jade2	0	0	0	0	0	0	0	0	0	0	0	0	1	0	0	0	0	0	0	0	0	0	0	0	0	0	0	0	0	0	0	0	0	0	0	0	0	0	0	0	0	0	0	0	0	0	0
A2ACZ1;Q9D903	A2ACZ1	Ebna1bp2	0	0	0	0	0	0	0	0	0	0	0	0	0	0	0	0	0	0	0	0	0	0	0	0	0	0	0	0	0	0	0	0	1	0	0	0	0	0	0	0	0	0	0	0	0	0	0
A2AFI9;A2AFJ1;Q60973;F6ZLC6;F6U539	A2AFI9	Rbbp7	2	2	2	2	0	1	1	1	1	1	1	3	1	0	1	0	1	0	2	2	2	1	0	1	1	1	0	1	0	0	0	0	0	0	2	2	2	2	2	90746	194890	276670	207880	0	45156	49685	69268
A2AFK7;Q91VC3	A2AFK7	Eif4a3	0	0	0	0	0	0	0	0	0	0	0	0	0	0	0	0	0	0	0	0	0	0	0	0	0	0	0	0	0	0	0	0	0	0	0	1	0	1	0	0	0	0	0	0	0	0	0
A2AH22-4;A2AH22-3;A2AH22-5;A2AH22-7;A2AH22-2;A2AH22-6;A2AH22	A2AH22-4	Ambra1	0	0	0	0	0	0	0	0	0	0	0	0	0	0	0	1	0	0	0	0	0	0	0	0	0	0	0	0	0	0	0	0	0	0	0	0	0	0	0	0	0	0	0	0	0	0	0
A2AJ72;Q3TIX6	A2AJ72	Fubp3	0	1	0	0	0	0	0	0	0	0	0	0	0	0	0	0	0	0	0	0	0	0	0	0	0	0	0	0	0	0	0	0	0	0	0	0	0	0	1	0	0	0	0	0	0	0	0
A2APB8	A2APB8	Tpx2	0	0	0	0	0	0	3	1	0	0	0	0	0	0	0	0	0	0	0	0	0	0	0	0	0	0	0	0	0	0	0	0	0	0	0	0	0	0	0	0	0	0	0	0	0	100160	28492
D6RI87;A2AR07;P32067	D6RI87	Ssb	0	0	1	1	0	0	0	0	0	0	0	0	0	0	0	0	0	0	0	0	0	0	0	0	0	0	0	0	0	0	0	0	0	0	0	0	0	0	1	0	0	32683	50818	0	0	0	0
Q8C854-1;Q8C854-2;A2ATP5;A2ATP6;Q8C854-3;Q8C854	Q8C854-1	Myef2	0	1	1	0	0	0	0	0	0	0	0	0	0	0	0	0	0	0	0	0	0	0	0	0	0	0	0	0	0	0	0	0	0	0	0	0	0	0	0	0	41867	38120	0	0	0	0	0
A2AWT5;P25976;A2AWT6;P25976-2;A2AWT7;G3UZW9;E9Q4A8	A2AWT5	Ubtf	0	0	0	0	0	0	4	9	7	3	1	0	2	2	4	6	4	4	0	0	0	0	0	0	0	0	0	0	0	0	0	0	0	0	0	0	0	0	0	0	0	0	0	0	0	132550	1091800
A2BH40-4;A2BH40-2;A2BH40-3;A2BH40;E9QAQ7	A2BH40-4	Arid1a	0	0	0	0	0	0	0	0	0	0	0	0	0	0	0	0	0	0	0	0	0	0	0	0	0	0	0	1	1	0	0	0	0	0	0	0	0	0	0	0	0	0	0	0	0	0	0
A2RSY6-2;A2RSY6	A2RSY6-2	Trmt1l	0	0	0	0	0	0	0	0	0	0	0	0	1	1	0	0	0	0	0	0	0	0	0	0	0	0	0	0	0	0	0	0	0	0	0	0	0	0	0	0	0	0	0	0	0	0	0
P09602;Q5XK38;A3KGL9;F6W687	P09602	Hmgn	0	1	0	0	0	0	0	0	0	0	0	0	0	0	0	0	0	0	0	0	0	0	0	0	0	0	0	0	0	0	0	0	0	1	1	0	0	1	0	0	29260	0	0	0	0	0	0
A6PWY4-3;A6PWY4-2;A6PWY4	A6PWY4-3	Wdr76	0	1	1	1	0	0	0	0	0	0	0	0	0	0	0	0	0	0	0	0	0	0	0	0	0	0	0	0	0	0	0	0	0	0	1	0	0	1	1	0	30537	25226	23919	0	0	0	0
A6X8Z3;Q5SF07-2;Q5SF07	A6X8Z3	Igf2bp2	0	1	1	0	0	0	0	0	0	0	0	0	0	0	0	0	0	0	0	0	0	0	0	0	0	0	0	0	0	0	0	0	0	0	0	0	0	0	0	0	36110	38166	0	0	0	0	0
Q9ESU6-2;B0V2V8;Q9ESU6;Q3UH70;B0V2V6;Q8K2F0	Q9ESU6-2	Brd4	0	0	0	0	0	0	1	3	2	0	0	0	0	0	0	0	0	0	0	0	0	0	0	0	0	0	0	0	0	0	0	0	0	0	0	0	0	0	0	0	0	0	0	0	0	48313	209530
B1AT03;P97386-2;Q3UC82;Q80ZH7;P97386;K4DI59;Q3TJN5	B1AT03	Lig3	0	0	0	0	0	1	1	0	0	0	0	0	2	0	0	0	0	0	0	0	0	0	0	0	0	0	0	0	0	0	0	0	0	0	0	0	0	0	0	0	0	0	0	0	19070	19492	0
B1AX95;Q9DBS2	B1AX95	Tprg1l	0	0	1	0	0	0	0	0	0	0	0	0	0	0	0	0	0	0	0	0	0	0	0	0	0	0	0	0	0	0	0	0	0	0	0	0	0	0	0	0	0	80762	0	0	0	0	0
P61979-3;B2M1R6;P61979;P61979-2;H3BKD0;Q8BT23;H3BKI8;H3BK96;D3Z5X4;D3YWG1;H3BJ43;H3BLL4;H3BLP7	P61979-3	Hnrnpk	0	0	0	0	0	0	0	0	0	0	0	0	0	0	0	0	0	0	0	0	0	0	0	0	0	0	0	0	0	0	0	0	0	0	0	0	1	5	1	0	0	0	0	0	0	0	0
E9Q7H5;B2RXM2;Q8BG05-2;J3QNY1;A2AL12;Q8BG05;A2AL13	E9Q7H5	Gm6793	2	0	0	0	0	0	0	0	0	0	0	0	0	0	0	0	0	0	0	0	0	0	0	0	0	0	0	0	0	0	0	0	0	1	1	1	0	0	0	107880	0	0	0	0	0	0	0
B7ZC50;P07901	B7ZC50	Hsp90aa1	0	0	0	0	0	0	0	0	0	0	0	0	0	0	0	0	0	0	0	0	0	0	0	0	0	0	0	0	0	0	0	0	0	0	1	0	0	0	0	0	0	0	0	0	0	0	0
Q8BJ37;B8JJC1	Q8BJ37	Tdp1	0	1	0	0	0	0	0	0	0	0	0	0	0	0	0	0	0	0	0	0	0	0	0	0	0	0	0	0	0	0	0	0	0	0	0	0	0	0	1	0	35700	0	0	0	0	0	0
B8JK33;B8JK32;Q9D0E1-2;Q9D0E1;F6W322	B8JK33	Hnrnpm	0	0	1	2	2	1	0	0	0	0	0	0	0	0	0	0	0	0	0	0	0	0	0	0	0	0	0	0	0	0	0	0	0	0	0	0	0	0	0	0	0	28231	55102	81993	30772	0	0
CON__O43790;CON__Q14533;CON__Q6NT21;CON__P78385;E9Q1Y9;CON__Q61726;Q9ERE2;P97861;Q6IMF0;Q9Z2T6;CON__P78386;Q9CPR6	CON__O43790	>O43790 SWISS-PROT:O43790 Keratin, type II cuticular Hb6 (Hair keratin, type II Hb6) (ghHb6) - Homo sapiens (Human).	0	0	0	0	0	0	0	0	0	1	0	0	0	3	0	0	0	0	0	0	0	0	0	0	0	0	0	0	0	0	0	0	0	0	0	0	0	0	0	0	0	0	0	0	0	0	0
CON__P00761;CON__P07477;Q5U405;E9QPR6	CON__P00761	Tmprss13	0	1	0	0	0	0	0	1	0	0	0	0	1	0	0	0	0	0	1	1	1	0	0	0	0	1	1	0	0	0	0	0	0	1	0	0	0	0	0	0	682080	0	0	0	0	0	988220
CON__P02533;Q61414;CON__P19012;CON__A2A4G1;B1AQ77;CON__P08727;P19001;CON__P19001;Q6IFX2;CON__Q6IFX2;CON__Q61782	CON__P02533	KRT14 Keratin, type I cytoskeletal 14	0	0	0	1	0	1	0	0	0	0	1	1	1	1	2	1	1	1	0	1	1	0	0	0	1	0	0	0	0	0	0	1	0	0	0	0	0	0	1	0	0	0	21683	0	105180	0	23208
CON__P02538;CON__O95678;Q8VED5;CON__Q8VED5;CON__Q5XKE5;CON__P19013	CON__P02538	KRT6A Keratin, type II cytoskeletal 6A	0	0	0	1	0	1	0	0	0	0	1	1	0	1	1	0	0	1	0	1	1	0	0	0	1	0	0	0	0	1	0	1	0	0	0	0	0	0	0	0	0	0	28559	0	143630	0	0
CON__P02662	CON__P02662	Alpha-S1-casein	0	0	1	1	1	0	2	1	1	0	0	0	1	0	1	0	0	1	0	0	2	1	0	0	1	0	0	0	1	0	0	0	0	0	1	0	0	1	1	0	0	75670	59173	24082	0	77026	38510
CON__P02663	CON__P02663	Alpha-S2-casein	0	0	0	0	0	0	0	0	0	0	0	0	0	1	0	0	0	0	0	0	0	0	0	0	0	1	0	0	0	0	0	0	0	0	0	0	0	0	0	0	0	0	0	0	0	0	0
CON__P02754	CON__P02754	Beta-lactoglobulin	2	1	1	2	0	1	0	1	0	0	0	1	1	0	1	1	3	1	0	0	2	2	0	2	0	1	0	0	1	0	0	1	0	1	0	0	0	0	1	66585	30449	35413	79513	0	36027	0	23024
CON__P02768-1	CON__P02768-1	ALB Isoform 1 of Serum albumin precursor	0	0	0	0	0	0	0	0	0	1	0	0	0	0	0	0	0	0	0	0	0	0	0	0	0	0	0	0	0	0	0	0	0	0	0	0	0	0	0	0	0	0	0	0	0	0	0
CON__P02769	CON__P02769	Bovine serum albumin precursor	1	0	0	3	1	3	2	1	1	1	0	0	0	0	1	0	0	1	0	0	0	0	0	0	1	0	0	1	1	0	0	0	0	4	4	0	0	2	3	32873	0	0	96757	27295	86402	54376	28916
CON__P48668;CON__P04259	CON__P48668	KRT6C Keratin, type II cytoskeletal 6C	0	0	0	0	0	1	0	0	0	0	0	0	0	1	0	0	0	1	0	1	0	0	0	0	1	0	0	0	0	0	0	1	0	0	0	0	0	0	0	0	0	0	0	0	31215	0	0
CON__P04264;P04104	CON__P04264	KRT1 Keratin, type II cytoskeletal 1	5	5	8	5	1	13	2	6	13	2	15	9	13	16	18	16	12	13	8	22	6	3	0	12	8	7	0	8	6	4	9	8	8	1	6	3	0	4	13	676030	425450	1169000	773350	148580	2532900	358020	696760
CON__P08779	CON__P08779	KRT16 Keratin, type I cytoskeletal 16	0	0	0	0	0	0	0	0	0	0	0	2	1	1	2	1	0	2	0	1	1	0	0	0	1	0	0	0	0	0	0	2	0	0	0	0	0	0	0	0	0	0	0	0	0	0	0
CON__P13645;P02535-3;P02535-2;A2A513;P02535;CON__P02535-1;P08730-2;P08730;CON__P08730-1;CON__Q148H6;CON__Q7Z3Y7;P05784;CON__P05784;CON__Q7Z3Z0;Q9Z2K1;CON__Q9Z2K1;CON__Q3ZAW8;CON__Q99456;CON__Q2M2I5;Q61897;CON__Q14525;Q62168;Q61765;CON__Q9UE12;CON__Q15323;CON__A2A5Y0;CON__Q92764;Q6IFX3;Q8VCW2;CON__Q14532;Q9Z320;CON__A2AB72;B1ATJ5;Q497I4;CON__Q497I4;CON__O76015;A6BLY7;CON__O76013;CON__Q7Z3Y9;CON__O…	CON__P13645	KRT10 Keratin, type I cytoskeletal 10	4	3	5	7	1	4	3	3	5	5	3	8	5	8	9	6	6	7	4	6	5	4	0	2	5	4	0	4	3	1	3	2	4	0	4	1	1	2	6	346110	210380	613970	1055900	81120	339120	166360	309760
CON__P13647	CON__P13647	KRT5 Keratin, type II cytoskeletal 5	1	1	1	1	0	3	0	2	1	0	1	1	3	3	3	2	2	2	0	3	2	0	0	1	1	2	0	1	1	0	0	2	1	0	0	0	0	1	2	37894	30639	43746	108220	0	266330	0	68556
CON__P35527	CON__P35527	KRT9 Keratin, type I cytoskeletal 9	6	5	6	6	3	8	6	5	7	4	10	6	9	10	12	5	11	8	6	6	6	5	0	8	5	4	0	6	6	3	7	5	4	4	4	6	1	6	7	871990	331960	934310	532300	290420	2280300	389790	825640
CON__P35908;Q6IFZ9;Q9R0H5;CON__Q9R0H5;Q6IFZ6;CON__Q6IFZ6;CON__Q7Z794	CON__P35908	KRT2 Keratin, type II cytoskeletal 2 epidermal	2	0	3	5	0	3	0	2	3	4	2	2	4	9	9	4	6	5	1	6	4	2	0	3	3	4	0	1	0	1	1	3	1	0	2	0	0	0	1	224240	73079	228650	890800	42312	281740	44055	239610
CON__Q04695;Q9QWL7;CON__Q9QWL7	CON__Q04695	Krt17	0	0	0	0	0	0	0	0	0	0	0	1	1	1	1	1	0	0	0	1	0	0	0	0	0	0	0	0	0	0	0	0	0	0	0	0	0	0	0	0	0	0	0	0	0	0	0
CON__Q5D862	CON__Q5D862	FLG2 Filaggrin-2	0	0	0	0	0	0	0	0	0	0	0	0	0	1	1	0	0	0	0	0	0	0	0	0	0	0	0	0	0	0	0	0	0	0	0	0	0	0	0	0	0	0	0	0	0	0	0
CON__Q9NSB2;CON__Q6ISB0	CON__Q9NSB2	Keratin, type II cuticular Hb4	0	0	0	0	0	0	0	0	0	0	0	0	0	0	0	0	0	0	0	0	0	0	0	0	5	0	0	0	0	0	0	0	0	0	0	0	0	0	0	0	0	0	0	0	0	0	0
Q6NXH9;CON__Q6NXH9	Q6NXH9	Krt73	0	0	0	0	0	0	0	0	0	0	0	0	0	0	0	0	0	0	0	0	0	0	0	0	0	0	0	0	0	0	0	0	0	0	0	0	0	0	0	0	0	0	0	0	27655	0	0
CON__Q7Z3Y8	CON__Q7Z3Y8	KRT27 Keratin, type I cytoskeletal 27	0	0	0	0	0	0	0	0	0	0	0	0	0	0	0	1	0	0	0	0	0	0	0	0	0	0	0	0	0	0	0	0	0	0	0	0	0	0	0	0	0	0	0	0	0	0	0
CON__Q86YZ3	CON__Q86YZ3	HRNR Hornerin	0	0	0	0	0	1	0	0	0	0	0	0	0	2	4	1	1	0	0	1	0	0	0	0	0	0	0	0	0	0	0	0	0	0	0	0	0	0	0	0	0	0	0	0	22714	0	0
D3YU45;P62751;D3Z1D6	D3YU45	Gm10335	1	0	0	0	0	0	0	0	1	0	0	0	0	0	0	0	0	0	0	0	0	0	0	0	0	0	0	0	0	0	0	0	0	0	0	0	0	0	0	21879	0	0	0	0	0	0	0
S4R223;D3YUT3;D3YUG3;Q9CZX8;D3Z5R8;D3Z722	S4R223	Rps19	0	0	0	0	0	0	0	0	0	0	0	1	0	0	0	0	0	0	0	0	0	0	0	0	0	0	0	0	0	0	0	0	0	0	0	0	0	0	0	0	0	0	0	0	0	0	0
D3YUW8;D3YUX1;Q0VGT3;Q8BZH4;F7D0L1	D3YUW8	Pogz	0	0	0	0	0	0	0	0	0	0	0	0	0	1	4	2	0	0	0	0	0	0	0	0	0	0	0	0	0	0	0	0	0	0	0	0	0	0	0	0	0	0	0	0	0	0	0
L7N240;D3YVC1;E9Q1N8;F6YTZ4;J3QM94;D3Z536;P25444;J3QMG5;D3YWJ3	L7N240	Gm18025	0	1	1	0	0	1	1	0	1	1	0	0	0	1	1	0	1	1	1	1	1	0	0	1	1	1	0	0	1	0	1	1	1	0	0	0	0	0	1	0	18287	29355	0	0	19356	24403	0
D3YVF4;D3Z7I1;P62264	D3YVF4	Rps14	0	0	0	0	0	0	0	0	0	0	0	1	0	0	0	0	0	0	0	0	0	0	0	0	0	0	0	1	1	0	0	0	1	0	0	0	0	0	0	0	0	0	0	0	0	0	0
D3YXK2;S4R1M2	D3YXK2	Safb	0	0	0	0	0	0	0	0	0	0	0	0	1	0	0	0	0	0	0	0	0	0	0	0	0	0	0	0	0	0	0	0	0	0	0	0	0	0	0	0	0	0	0	0	0	0	0
P12970;L7N202;D3YXT4;F6YI27;F6SSI5;F6ZVW4;F6VBB8	P12970	Gm5619	0	0	0	0	0	0	0	0	0	0	0	0	0	0	2	0	1	1	0	1	1	0	0	2	3	3	2	3	4	3	3	3	3	0	0	0	0	0	0	0	0	0	0	0	0	0	0
D3YY55;O55128;E9Q317	D3YY55	Sap18	0	0	0	0	0	0	0	0	0	1	0	0	0	1	0	0	0	0	0	1	0	0	0	0	0	0	0	0	0	0	0	0	0	0	0	0	0	0	0	0	0	0	0	0	0	0	0
O09106;D3YYI8;O88895;Q3UM33	O09106	Gm10093	0	3	3	1	0	0	1	2	1	2	1	0	2	2	3	0	0	6	6	8	5	5	0	2	4	4	2	2	2	0	0	0	0	0	0	0	0	0	3	0	433790	1023800	544810	0	28977	159700	121190
D3YZ09;Q9CY66-3;Q9CY66-2;Q9CY66	D3YZ09	Gar1	0	0	0	0	0	0	0	0	0	0	1	0	1	1	0	1	1	1	0	0	0	0	0	0	0	0	0	0	0	0	0	0	0	0	0	0	0	0	0	0	0	0	0	0	0	0	0
O88559-2;D3YZC2;O88559;F8WHD9	O88559-2	Men1	0	0	0	0	0	0	0	0	0	0	0	0	0	0	0	0	0	0	0	0	0	0	0	0	0	0	0	0	0	0	0	0	0	0	0	0	0	0	1	0	0	0	0	0	0	0	0
D3Z0M9	D3Z0M9	Ddx23	0	0	0	0	0	0	1	0	0	0	0	0	0	0	0	0	0	0	0	0	0	0	0	0	0	0	0	0	0	0	0	0	0	0	0	0	0	0	0	0	0	0	0	0	0	32114	0
D3Z0S6;Q62189;D6RI83;F8VQ88	D3Z0S6	Snrpa	0	0	0	0	0	0	0	0	0	0	1	0	2	3	2	0	0	0	0	0	0	0	0	0	0	0	0	0	0	0	0	0	0	0	1	1	0	0	0	0	0	0	0	0	0	0	0
D3Z1A9;D3Z313;Q9DCC5;P23198	D3Z1A9	Cbx3	0	1	0	0	0	0	0	0	0	1	0	0	1	1	1	0	1	0	0	0	0	0	0	0	0	0	0	0	0	0	0	0	0	0	1	1	0	0	0	0	28207	0	0	0	0	0	0
D3Z1X8;P97496-2;Q3UNN4;P97496;Q3UZD0;Q6PDG5-2;Q3UID0;Q6PDG5	D3Z1X8	Smarcc1	0	0	0	0	0	0	0	0	0	0	0	0	0	0	0	0	0	0	0	0	0	0	0	0	0	0	0	1	3	0	0	0	0	0	0	0	0	0	0	0	0	0	0	0	0	0	0
D3Z6I8;P21107-2;E9Q7Q3;D3Z2H9	D3Z6I8	Tpm3	0	0	0	0	0	0	0	0	0	0	0	0	0	0	0	0	0	0	0	0	0	0	0	0	0	0	0	0	0	0	0	0	0	0	0	0	1	0	0	0	0	0	0	0	0	0	0
D3Z3R1;Q6ZWZ4;P47964	D3Z3R1	Rpl36	0	0	0	0	0	0	0	0	0	0	0	0	0	0	0	0	0	0	0	0	0	0	0	0	0	0	0	0	1	0	0	0	0	0	0	0	0	0	0	0	0	0	0	0	0	0	0
E9Q9H6;D3Z3R7;Q8C0P7	E9Q9H6	Znf451	0	0	0	0	0	0	0	0	1	0	0	0	0	0	0	0	0	0	0	0	0	0	0	0	0	0	0	0	0	0	0	0	0	0	0	0	0	0	0	0	0	0	0	0	0	0	0
D3Z606;D3Z6P2;D3Z4S9;Q6NZQ6-2;Q6NZQ6	D3Z606	Zfp740	0	0	0	0	0	0	0	0	0	0	0	0	0	0	0	0	0	0	0	1	0	0	0	0	0	0	0	0	0	0	0	0	0	0	0	0	0	0	0	0	0	0	0	0	0	0	0
Q61103;D3Z5N6	Q61103	Dpf2	0	0	0	0	0	0	0	0	0	0	0	0	0	0	0	0	0	0	0	0	0	0	0	0	0	0	0	0	1	0	0	0	0	0	0	0	0	0	0	0	0	0	0	0	0	0	0
P62317;D3Z5N9	P62317	Gm5449	0	0	0	0	0	0	0	0	1	1	1	0	3	2	1	0	0	0	0	0	0	0	0	0	0	0	0	0	0	0	0	0	0	0	0	0	0	0	0	0	0	0	0	0	0	0	0
P97351;D3Z6C3;D3Z7W7	P97351	Rps3a3	0	2	1	1	0	0	0	0	0	0	0	0	0	0	0	0	0	1	0	1	0	1	0	1	0	0	0	1	2	3	1	3	3	1	4	3	0	2	0	0	46818	28526	52265	0	0	0	0
P35922-9;P35922-8;P35922-3;E9QAT0;D3Z6U8;P35922-7;E9QNF5;P35922-2;Q6AXB7;P35922	P35922-9	Fmr1	0	1	1	1	0	0	0	0	0	0	0	0	0	0	0	0	0	0	0	0	0	0	0	0	0	0	0	0	0	0	0	0	0	0	0	0	0	0	0	0	44572	126780	56049	0	0	0	0
D6RE43;Q5XJF6;P53026	D6RE43	Rpl10a	0	0	0	0	0	0	0	0	0	0	0	0	0	0	0	0	0	0	0	0	0	0	0	0	0	0	0	0	1	1	1	1	0	0	1	0	0	0	0	0	0	0	0	0	0	0	0
D6REF3;P62259	D6REF3	Ywhae	1	0	0	0	0	0	0	0	0	0	0	0	0	0	0	0	0	0	0	0	0	0	0	0	0	0	0	0	0	0	0	0	0	0	0	0	0	0	0	25782	0	0	0	0	0	0	0
E0CYQ2;Q9CQ48	E0CYQ2	Nudcd2	0	1	0	0	0	0	0	0	0	0	0	0	0	0	0	0	0	0	0	0	0	0	0	0	0	0	0	0	0	0	0	0	0	0	0	0	0	0	0	0	0	0	0	0	0	0	0
E0CZ27;F8WI35;P84244;P84228;P68433;P02301	E0CZ27	H3f3a	0	0	0	0	1	1	1	1	1	0	1	0	1	0	0	0	0	1	1	1	2	1	0	1	1	3	0	2	2	1	1	1	2	0	0	0	0	0	0	0	0	0	0	46965	71840	102150	93306
F6VJI5;Q9CQ33;E9PUQ1;Q9CQ33-2	F6VJI5	Lztr1	0	0	0	0	0	0	0	0	0	0	1	0	0	1	0	0	0	0	0	0	0	0	0	0	0	0	0	0	0	0	0	0	0	0	0	0	0	0	0	0	0	0	0	0	0	0	0
E9PVX6	E9PVX6	Mki67	0	0	0	0	0	0	0	0	0	0	0	0	0	0	0	1	2	2	0	0	0	0	0	0	0	0	0	0	0	0	0	0	0	0	0	0	0	0	0	0	0	0	0	0	0	0	0
E9PW15;Q80U70	E9PW15	Suz12	0	0	0	0	0	0	0	0	0	0	0	0	0	0	1	0	1	1	0	1	0	0	0	0	0	0	0	0	0	0	0	0	0	0	0	0	0	0	0	0	0	0	0	0	0	0	0
P27546-4;E9PWC0;E9PZ43;E9QPW8;P27546-3;P27546-2;P27546;F7CK47	P27546-4	Map4	0	0	0	0	0	0	0	0	0	0	0	0	0	0	0	0	0	0	0	0	0	0	0	0	0	1	1	0	0	1	1	1	0	0	0	0	1	0	0	0	0	0	0	0	0	0	0
E9PWW9;E9Q4Y2	E9PWW9	Rsf1	0	0	0	0	0	0	0	0	0	0	0	0	0	0	0	0	0	1	0	0	0	2	0	0	0	0	0	0	0	0	0	0	0	0	0	0	0	0	0	0	0	0	0	0	0	0	0
E9PZM4	E9PZM4	Chd2	0	0	0	0	0	0	0	0	0	0	0	0	0	0	0	0	1	0	0	0	0	0	0	0	0	0	0	0	0	0	0	0	0	0	0	0	0	0	0	0	0	0	0	0	0	0	0
E9PZM7	E9PZM7	Scaf11	0	0	0	0	0	0	0	0	0	0	0	0	0	0	0	1	1	1	0	1	0	0	0	0	0	0	0	0	0	0	0	0	0	0	0	0	0	0	0	0	0	0	0	0	0	0	0
E9PZW0;E9Q557	E9PZW0	Dsp	0	0	0	0	0	0	0	0	0	0	0	0	0	1	0	0	0	0	0	0	0	0	0	0	0	0	0	0	0	0	0	0	0	0	0	0	0	0	0	0	0	0	0	0	0	0	0
Q61699-2;E9Q0U7;Q61699	Q61699-2	H	0	0	0	0	0	0	2	0	0	0	0	0	0	0	0	0	0	0	0	0	0	0	0	0	0	0	0	0	0	0	0	0	0	0	0	0	0	0	0	0	0	0	0	0	0	61296	0
E9Q8C5;E9Q6F0;E9Q0W5;G3X9I1;Q91VU0;G5E911	E9Q8C5	Fam3c	0	0	0	0	0	0	0	0	0	0	0	0	0	0	0	1	0	0	0	0	0	0	0	0	0	0	0	0	0	0	0	0	0	0	0	0	0	0	0	0	0	0	0	0	0	0	0
E9Q132;Q8BP67	E9Q132	Rpl24	0	0	0	0	0	0	0	0	0	0	0	0	0	0	0	0	0	0	0	1	0	0	0	0	0	1	0	0	1	0	1	1	1	0	0	0	0	0	0	0	0	0	0	0	0	0	0
Q5DW34-2;Q5DW34-3;E9Q5A3;Q5DW34	Q5DW34-2	Ehmt1	0	0	0	0	0	0	0	0	0	0	0	0	0	0	0	0	0	0	0	1	0	0	0	0	0	0	0	0	0	0	0	0	0	0	0	0	0	0	0	0	0	0	0	0	0	0	0
E9Q5B6;F6SHF3;F6ZV59;Q60668-4;G5E8G0;Q60668-3;Q60668-2;G3X9W0;Q60668	E9Q5B6	Hnrnpd	0	0	0	1	0	0	0	0	0	0	0	0	0	0	0	0	0	0	0	0	0	0	0	0	0	0	0	0	0	0	0	0	0	0	1	1	1	1	1	0	0	0	26942	0	0	0	0
E9Q5C9	E9Q5C9	Nolc1	0	0	2	3	0	3	9	6	8	10	9	0	10	9	7	6	4	4	0	1	0	0	0	0	0	0	0	0	0	0	0	0	0	0	0	0	0	0	0	0	0	119810	101090	0	167560	605630	376920
E9Q6W4	E9Q6W4	Zfp296	0	0	0	0	0	0	0	0	0	0	0	0	1	3	4	0	1	1	0	1	0	3	0	4	3	1	0	1	3	0	0	0	0	0	0	0	0	0	0	0	0	0	0	0	0	0	0
E9Q7G0;F6ZQA3	E9Q7G0	Numa1	0	0	0	0	0	0	0	0	0	0	0	0	0	0	0	0	0	0	0	0	0	0	0	0	0	15	14	11	9	3	1	1	0	0	0	0	0	0	0	0	0	0	0	0	0	0	0
F7AA45;Q8VH51-3;E9Q8F0;Q8VH51-2;Q8VH51;B7ZD61	F7AA45	Rbm39	0	3	0	0	0	0	0	0	0	0	0	0	0	0	0	0	0	0	0	0	0	0	0	0	0	0	0	0	0	0	0	0	0	0	0	0	0	0	3	0	128600	0	0	0	0	0	0
E9Q9A5;Q9JLV6-2;Q9JLV6;G5E8N7	E9Q9A5	Pnkp	0	0	0	0	0	0	0	0	0	0	0	0	0	0	0	0	0	0	0	0	0	0	0	0	0	0	0	0	0	0	0	0	0	0	0	0	0	1	0	0	0	0	0	0	0	0	0
G3UYP4;G3UYG5;Q9JK45;E9Q9F1	G3UYP4	Kcnq5	0	0	0	0	0	0	0	0	0	0	1	0	0	1	0	0	0	0	1	0	0	0	1	0	0	1	0	0	0	1	1	0	1	1	0	0	1	0	0	0	0	0	0	0	0	0	0
Q3URK3;E9Q9Y4	Q3URK3	Tet1	0	0	0	0	0	0	0	0	0	0	0	0	0	0	0	0	0	0	0	2	0	2	0	2	1	1	0	0	0	0	0	0	0	0	0	0	0	0	0	0	0	0	0	0	0	0	0
E9QAS4;Q6PDQ2;E9QAS5;E9PYU4;A2A8L1;E9PYL1;F6WR45;F7C528;E9Q614;B1AR17;F6V4V3	E9QAS4	Chd4	0	0	0	0	0	0	0	0	0	0	0	0	0	0	0	0	0	7	0	5	4	4	0	4	18	16	4	4	5	0	0	0	0	0	0	0	0	0	0	0	0	0	0	0	0	0	0
Q9CZM2;E9QAZ2;B8JKK2;E9Q1X1	Q9CZM2	Rpl15	0	0	0	0	0	0	0	0	0	0	0	0	0	1	1	0	1	1	0	1	1	1	0	1	1	1	1	1	2	1	1	1	1	0	0	0	0	0	0	0	0	0	0	0	0	0	0
Q5XG71;E9QK83	Q5XG71	Utp20	0	0	0	0	0	0	0	0	0	0	0	0	0	0	0	0	3	5	0	0	0	0	0	0	0	0	0	0	0	0	0	0	0	0	0	0	0	0	0	0	0	0	0	0	0	0	0
Q5PSV9;E9QK89	Q5PSV9	Mdc1	0	0	0	0	0	0	0	1	1	0	0	0	0	0	0	0	0	1	0	1	0	0	0	0	0	0	0	0	0	0	0	0	0	0	0	0	0	0	0	0	0	0	0	0	0	0	30353
Q8CHY6;E9QMN5	Q8CHY6	Gatad2a	0	1	3	3	1	2	1	1	0	0	0	0	0	0	1	1	1	6	9	17	10	7	0	5	14	12	5	4	5	0	0	0	0	0	0	0	0	0	0	0	22557	172820	249030	66753	95957	36208	29469
E9QN31;Q922K7	E9QN31	Nop2	0	0	0	0	0	0	0	1	2	4	3	0	1	1	0	0	0	0	0	0	0	0	0	0	0	0	0	0	0	0	0	0	0	0	0	0	0	0	0	0	0	0	0	0	0	0	20519
O70133;O70133-2;E9QNN1;O70133-3	O70133	Dhx9	0	0	0	0	0	6	11	12	7	4	2	0	0	1	2	1	0	0	0	1	0	0	0	0	0	0	0	0	0	0	0	0	0	0	0	0	0	0	0	0	0	0	0	0	316110	863500	774730
F8WJG3;Q6PFR5;E9QP00;P62996	F8WJG3	Tra2a	0	0	0	0	0	0	0	0	0	0	0	0	0	0	0	0	0	0	0	0	0	0	0	0	0	0	0	0	0	0	0	0	0	0	1	1	0	0	0	0	0	0	0	0	0	0	0
P55937-1;P55937;E9QP99	P55937-1	Golga3	0	0	0	0	1	0	0	0	0	0	0	0	0	0	0	0	0	0	0	0	0	0	0	0	0	0	0	0	0	0	0	0	0	0	0	0	0	0	0	0	0	0	0	25368	0	0	0
F6QKD2;Q9CWX9	F6QKD2	Ddx47	0	0	0	0	0	0	0	0	0	0	0	0	0	0	0	0	0	0	0	0	0	0	0	0	0	0	0	0	0	0	0	0	0	0	0	0	0	0	1	0	0	0	0	0	0	0	0
F6QL70;P47915;F6YH22;D3Z1N9	F6QL70	Gm5218	0	2	0	0	0	0	0	0	0	0	0	0	0	0	0	0	0	0	0	0	0	0	0	0	0	0	0	2	2	1	2	1	0	0	2	0	0	2	1	0	40302	0	0	0	0	0	0
F6TCR9;F8WIN2;Q9Z1N7	F6TCR9	Arid3b	0	0	0	0	0	0	0	0	0	0	0	0	0	0	0	0	0	1	0	0	0	0	0	0	0	0	0	0	0	0	0	0	0	0	0	0	0	0	0	0	0	0	0	0	0	0	0
F6U415;Q9Z0H3-2;Q9Z0H3	F6U415	Smarcb1	0	0	0	0	0	0	0	0	0	0	0	0	0	0	0	0	0	0	0	0	0	0	0	0	0	0	0	0	1	0	0	0	0	0	0	0	0	0	0	0	0	0	0	0	0	0	0
F6VEP4;Q91WM3	F6VEP4	Rrp9	0	0	0	0	0	0	0	0	0	0	0	0	0	0	1	1	0	0	0	0	0	0	0	0	0	0	0	0	0	0	0	1	1	0	0	0	0	0	0	0	0	0	0	0	0	0	0
Q9CPR4;Q6ZWZ7;F6YKV1	Q9CPR4	Gm5277	0	0	0	0	0	0	0	0	0	0	0	0	0	0	0	0	0	0	0	1	0	0	0	1	0	0	0	1	1	1	1	1	0	0	0	0	0	0	0	0	0	0	0	0	0	0	0
S4R1N6;P62270;F6YVP7	S4R1N6	Gm10260	1	0	0	0	0	0	0	0	0	0	0	1	0	0	0	0	0	0	0	0	0	0	0	0	1	1	0	1	3	1	1	1	1	1	2	1	0	1	0	63797	0	0	0	0	0	0	0
F7B5B5;Q8VHM5;G3UXU5;S4R1E9;G3UWM1;A2AW41;G3V018;Q7TMK9	F7B5B5	Hnrnpr	0	0	1	0	0	0	0	0	0	0	0	0	0	0	0	0	0	0	0	0	0	0	0	0	0	0	0	0	0	0	0	0	0	0	0	0	0	0	0	0	0	28909	0	0	0	0	0
Q8BY40;F8VPQ2	Q8BY40	Arid4a	0	0	0	0	0	0	0	0	0	0	0	0	0	0	0	0	2	2	0	0	0	0	0	0	0	0	0	0	0	0	0	0	0	0	0	0	0	0	0	0	0	0	0	0	0	0	0
F8WHY8;E9PX23;Q8K4B0	F8WHY8	Mta1	0	0	1	2	0	0	0	1	1	2	0	0	1	1	1	0	0	3	4	5	3	2	0	2	3	2	1	2	2	0	0	0	0	0	0	0	0	0	0	0	0	24253	90298	0	0	0	26031
Q8K019-3;F8WI22;Q8K019-2;Q8K019	Q8K019-3	Bclaf1	0	0	0	0	0	0	0	0	0	0	1	0	2	2	1	0	0	0	0	0	0	0	0	0	0	0	0	2	1	0	0	0	0	0	0	0	0	0	0	0	0	0	0	0	0	0	0
F8WIX8;Q8CGP6;Q8R1M2;Q8CGP4;Q64523;Q8CGP7;Q8CGP5;Q8BFU2;Q6GSS7;P22752	F8WIX8	H2afj	0	0	1	1	0	0	0	0	0	0	0	0	0	0	1	1	0	0	0	1	1	0	0	0	1	0	0	0	1	0	0	0	1	0	1	0	0	0	0	56576	0	264230	368970	20667	112220	137250	113840
G3UW89;Q80TS5-2;Q80TS5	G3UW89	Znf423	0	0	0	0	0	0	0	0	0	0	0	0	0	0	0	0	0	0	0	0	0	0	0	0	1	2	1	3	4	0	2	1	0	0	0	0	0	0	0	0	0	0	0	0	0	0	0
G3UX35;Q3TKT4;Q3TKT4-2;E9QAB8;H3BJK2;Q6DIC0;F2Z4A9;H3BLH0	G3UX35	Smarca4	0	0	0	0	0	0	0	0	0	0	0	0	0	1	2	2	1	0	0	0	0	0	0	0	0	0	0	3	5	0	0	0	0	0	0	0	0	0	0	0	0	0	0	0	0	0	0
G3UXJ6;G3UZ48;G3UZI2;Q7TMK9-2;G3UY67;G3UYK7	G3UXJ6	Syncrip	0	0	0	0	0	0	0	0	0	0	0	0	0	0	0	0	0	0	0	0	0	0	0	0	0	0	0	0	0	0	0	0	0	0	0	0	0	0	1	0	41446	25918	0	0	0	0	0
G3UXT7;Q8CFQ9;P56959;F6QCI0;Q8BQ46	G3UXT7	Fus	0	1	0	0	0	0	0	0	0	0	0	0	0	0	0	0	0	0	0	0	0	0	0	0	0	0	0	0	0	0	0	0	0	0	0	0	2	1	1	0	104480	0	0	0	0	0	0
G3UY38;Q8R081;G5E924;G3UYY3;G3UY56	G3UY38	Hnrnpl	0	0	0	0	0	0	0	0	0	0	0	0	0	0	0	0	0	0	0	0	0	0	0	0	0	0	0	0	0	0	0	0	0	0	0	0	3	4	3	0	0	0	0	0	0	0	0
Q587J6;G3UYN0	Q587J6	L1td1	0	0	0	0	0	0	0	0	0	0	0	0	0	0	0	0	0	0	0	1	0	0	0	1	1	0	0	0	1	0	0	0	0	0	0	0	0	0	0	0	0	0	0	0	0	0	0
Q920B9;G3X956	Q920B9	Supt16	0	0	0	5	10	21	20	17	11	4	4	0	12	5	5	0	0	0	0	0	0	0	0	0	0	0	0	0	0	0	0	0	0	0	0	0	0	0	0	0	0	0	208140	2012200	3471900	2086500	1755000
G3X9B1	G3X9B1	Heatr1	0	0	0	0	0	0	0	0	0	0	0	0	0	0	0	0	0	0	0	0	0	0	0	0	0	0	0	0	0	0	0	0	1	0	0	0	0	0	0	0	0	0	0	0	0	0	0
Q8BZL4;G3X9C3	Q8BZL4	Gpr22	0	0	0	0	0	0	0	0	0	0	0	0	0	0	0	0	0	0	0	0	0	1	0	0	0	0	0	0	0	0	0	0	0	0	0	0	0	0	0	0	0	0	0	0	0	0	0
G3XA10;Q8VEK3	G3XA10	Hnrnpu	0	0	1	5	2	6	11	7	4	1	0	0	0	0	0	0	0	0	0	0	0	0	0	0	0	0	0	0	0	0	0	0	0	0	0	0	0	0	0	0	0	56246	662480	69011	697230	1299000	702840
G5E870	G5E870	Trip12	0	0	0	0	0	0	0	0	0	0	0	0	6	7	6	3	0	0	0	0	0	0	0	0	0	0	0	0	0	0	0	0	0	0	0	0	0	0	0	0	0	0	0	0	0	0	0
Q1HFZ0-2;H3BKN0;Q1HFZ0	Q1HFZ0-2	Nsun2	0	0	1	1	0	0	0	0	0	0	0	0	0	0	0	0	0	0	0	0	0	0	0	0	0	0	0	0	0	0	0	0	0	0	0	0	0	0	0	0	0	23394	22832	0	0	0	0
Q6PDM2;H7BX95;Q6PDM2-3;Q6PDM2-2;F7AI47	Q6PDM2	Srsf1	0	0	0	0	0	0	0	0	0	0	0	0	0	0	0	0	0	0	0	0	0	0	0	0	0	0	0	0	0	0	0	0	0	0	5	0	0	0	0	0	0	0	0	0	0	0	0
Q99M28-2;J3QK23;Q99M28	Q99M28-2	Gm9825	0	0	0	0	0	0	0	0	0	1	2	0	1	0	1	0	0	0	1	2	1	0	0	0	0	0	0	0	0	0	0	0	0	0	0	0	0	0	0	0	0	0	0	0	0	0	0
P49312;J3QK72;Q5EBP8;P49312-2	P49312	Gm7729	2	0	0	0	0	0	0	0	0	0	0	0	0	0	0	0	0	0	0	0	0	0	0	0	0	0	0	0	0	0	0	0	0	1	1	0	0	0	0	537500	0	0	0	0	0	0	0
J3QMT0;J3QM80;Q9Z2X1;Q9Z2X1-2;J3QMQ5;J3QP45;J3QNH2;J3QMV8	J3QMT0	Hnrnpf	0	0	0	0	0	0	0	0	0	0	0	0	0	0	0	0	0	0	0	0	0	0	0	0	0	0	0	0	0	0	0	0	0	0	2	1	0	5	0	0	0	0	0	0	0	0	0
J3QMK1	J3QMK1	Gm4975	0	0	0	0	0	0	0	0	0	0	0	0	0	0	0	0	0	0	0	0	0	0	0	0	1	0	0	0	0	0	0	0	0	0	0	0	0	0	0	0	0	0	0	0	0	0	0
Q99KP6-3;Q99KP6;Q99KP6-2;J3QNL8	Q99KP6-3	Prpf19	0	0	0	0	0	0	0	0	0	0	0	0	1	1	1	0	0	2	0	0	0	0	0	0	0	0	0	0	0	0	0	0	0	0	0	0	0	0	0	0	0	0	0	0	0	0	0
J3QPH6;P70333;O35737;Q8C2Q7	J3QPH6	Hnrnph2	0	0	0	0	0	0	0	0	0	0	0	0	0	0	0	0	0	0	0	0	0	0	0	0	0	0	0	0	0	0	0	0	0	0	0	0	0	2	0	0	0	0	0	0	0	0	0
O35130	O35130	Emg1	0	0	0	0	0	0	0	0	0	0	0	0	0	1	1	0	0	0	0	0	0	0	0	0	0	0	0	0	0	0	0	0	0	0	1	0	0	0	0	0	0	0	0	0	0	0	0
O35286	O35286	Dhx15	0	0	2	0	0	0	0	0	0	0	0	0	0	0	0	0	0	0	0	0	0	0	0	0	0	0	0	0	0	0	0	0	0	0	0	0	0	0	0	0	0	58511	0	0	0	0	0
O35343	O35343	Kpna4	0	1	1	1	1	1	1	1	1	1	0	0	0	0	0	0	0	0	0	1	0	0	0	0	0	0	0	0	0	0	0	0	0	1	1	1	1	1	1	0	44593	63596	80416	52918	46519	37384	46478
O35344	O35344	Kpna3	0	0	1	1	1	1	1	1	1	1	0	0	1	1	1	0	0	0	0	2	2	1	0	0	0	0	0	0	0	0	0	0	0	0	0	0	1	1	1	0	0	87732	78633	41484	34418	36225	34329
O35691;Q3TUQ5	O35691	Pnn	0	0	0	0	0	0	0	0	0	0	0	0	1	1	5	1	0	0	0	0	0	0	0	0	0	0	0	0	0	0	0	0	0	0	0	0	0	0	0	0	0	0	0	0	0	0	0
O54825	O54825	Bysl	0	2	1	0	0	0	0	0	0	0	0	0	0	0	0	0	0	0	0	0	0	0	0	0	0	0	0	0	0	0	0	0	0	0	0	0	0	0	5	0	50429	30437	0	0	0	0	0
O54941	O54941	Smarce1	0	0	0	0	0	0	0	0	0	0	0	0	0	0	0	0	0	0	0	0	0	0	0	0	0	0	0	0	2	0	0	0	0	0	0	0	0	0	0	0	0	0	0	0	0	0	0
O88477	O88477	Igf2bp1	0	4	4	4	1	1	0	0	0	0	0	0	0	0	0	0	0	0	0	0	0	0	0	0	0	0	0	0	0	0	0	0	0	0	0	0	0	0	0	0	266740	371790	190900	33315	18716	0	0
O88508-2;O88508;G3UZK0;G3UXY2;G3UZG8;G3UZF8;G3UZN5	O88508-2	Dnmt3a	0	1	3	2	0	1	1	3	2	1	0	0	0	0	0	0	0	0	0	0	0	0	0	0	0	0	0	0	0	0	0	0	0	0	0	0	0	0	0	0	23348	149410	175530	0	35320	56304	124010
O88569-3;O88569-2;O88569	O88569-3	Hnrnpa2b1	4	0	0	0	0	0	0	0	0	0	0	0	0	0	0	0	0	0	0	0	0	0	1	0	0	0	0	0	0	0	0	0	0	3	4	0	0	0	0	386360	0	0	0	0	0	0	0
P01837	P01837	Ig kappa chain C region	0	0	0	0	0	0	0	0	0	1	0	0	0	0	0	0	0	0	0	0	0	0	0	0	0	0	0	0	0	0	0	0	0	0	0	0	0	0	0	0	0	0	0	0	0	0	0
P01868;P01869	P01868	Ighg1	0	0	0	0	0	0	0	0	1	1	0	0	1	1	1	0	0	0	0	1	1	0	0	0	0	0	0	0	0	0	0	0	0	0	0	0	0	0	0	0	0	0	0	0	0	0	0
P68373;P68369;P05213;P05214	P68373	Tuba1b	0	0	0	0	0	0	0	0	0	0	0	0	0	0	0	0	0	0	0	1	1	0	0	0	2	2	0	1	2	1	0	1	2	0	0	0	0	0	0	0	0	0	0	0	0	0	0
P08775	P08775	Polr2a	0	0	0	0	0	0	0	0	0	0	0	0	0	0	0	0	0	0	0	1	0	0	0	0	0	0	0	0	0	0	0	0	0	0	0	0	0	0	0	0	0	0	0	0	0	0	0
P09405	P09405	Ncl	0	14	25	24	9	16	10	3	2	1	0	0	0	0	0	0	0	0	0	0	0	0	0	0	0	0	0	0	0	0	0	0	0	0	0	0	1	2	5	0	1312000	4899300	3917400	918050	1394200	527990	99417
Q8CGP2;Q6ZWY9;Q64525;Q64478;Q64475;P10854;P10853;Q8CGP2-2;Q8CBB6;Q9D2U9;Q8CGP0;P70696;G3X9D5	Q8CGP2	Hist2h2bb	0	1	0	0	1	0	1	1	1	1	0	0	1	0	0	0	0	0	0	1	0	1	0	0	0	0	0	0	0	1	0	1	0	1	0	1	0	0	1	0	481300	0	377020	26625	230940	435650	104190
P14115	P14115	Rpl27a	0	0	0	0	0	0	0	0	0	0	0	0	0	0	0	0	0	0	0	0	0	0	0	0	0	0	0	1	1	0	1	1	1	0	0	0	0	0	0	0	0	0	0	0	0	0	0
P14131	P14131	Rps16	0	0	0	0	0	0	0	0	0	0	0	0	0	0	0	0	0	0	0	0	0	0	0	0	0	0	0	1	3	0	0	1	0	0	0	0	0	0	0	0	0	0	0	0	0	0	0
P14148;F6XI62	P14148	Rpl7	0	0	0	0	0	0	0	0	0	0	0	0	0	0	0	0	0	0	0	2	1	2	0	2	2	2	2	3	6	2	4	4	4	0	0	0	0	0	0	0	0	0	0	0	0	0	0
P14869;E9Q070;D3YVM5;S4R1N1	P14869	Gm8730	0	0	0	0	0	3	6	1	0	0	0	0	0	0	0	0	0	0	0	0	0	0	0	0	0	0	0	0	0	0	0	0	0	0	0	0	0	0	0	0	0	0	0	0	134710	983470	29324
P15864	P15864	Hist1h1c	0	1	1	1	1	2	1	1	1	1	1	0	1	2	2	1	2	3	1	2	1	2	0	2	1	2	1	2	3	0	2	2	2	0	0	0	0	1	1	0	63968	83239	70456	30333	147740	66852	58118
P16125;D3Z7F0;D3YVR7;D3Z736;D3YZE4;D3YZQ9;P06151;P00342;G5E8N5	P16125	Ldhb	0	2	1	0	0	0	0	0	0	0	0	0	0	0	0	0	0	0	0	0	0	0	0	0	0	0	0	0	0	0	0	0	0	0	0	0	0	0	2	0	48949	29768	0	0	0	0	0
S4R257;S4R1W1;P16858	S4R257	Gm3839	0	0	0	0	0	0	0	0	0	0	0	0	0	0	1	0	0	0	0	0	0	0	0	0	0	0	1	1	0	1	0	0	0	0	0	0	0	0	0	0	0	0	0	0	0	0	0
P19253;S4R281;E9Q5A0	P19253	Rpl13a	0	0	0	0	0	0	0	0	0	0	0	0	0	0	0	0	0	0	0	0	0	0	0	0	2	0	0	1	2	2	2	2	2	0	0	0	0	0	0	0	0	0	0	0	0	0	0
P20029	P20029	Hspa5	0	5	6	0	0	0	0	0	0	0	0	0	0	0	0	0	0	0	0	0	0	0	0	0	0	0	0	0	0	0	0	0	0	0	0	0	0	0	0	0	168720	340960	0	0	0	0	0
P20152;A2AKJ2	P20152	Vim	0	0	0	0	0	0	0	2	0	0	0	0	0	0	0	0	0	0	0	0	0	0	0	0	0	0	0	0	0	0	0	0	0	0	0	0	0	0	0	0	0	0	0	0	0	0	96146
P27659;Q9CQ09;E9PWZ3	P27659	Rpl3	0	1	1	1	0	0	1	0	0	0	0	0	0	1	1	1	1	1	1	1	2	1	0	2	2	2	1	1	4	1	1	1	1	0	0	0	0	1	1	0	31066	32382	23158	0	0	22716	0
P27661;G3UWL7;Q3UA95;Q3THW5;P0C0S6;Q64522	P27661	H2afz	0	0	0	0	0	0	0	0	0	0	0	0	0	0	0	0	0	0	0	0	0	0	0	0	0	0	0	0	0	0	0	1	0	0	0	0	0	0	0	0	0	0	0	0	0	0	0
P29341;Q62029;Q9D4E6;Q8C7D3;A2A5N3;Q91YZ8;D3Z5M2;A3KFU8	P29341	Pabpc1	0	0	2	2	0	1	1	0	0	0	0	0	0	0	1	1	1	3	0	2	2	2	0	1	0	0	0	0	0	0	0	0	0	0	0	0	0	0	0	0	0	90728	94643	0	22583	18219	0
P35550	P35550	Fbl	0	0	1	0	0	0	0	0	0	0	0	0	0	0	0	0	0	0	0	0	0	0	0	0	0	0	0	0	0	0	0	0	0	0	1	0	0	0	0	0	0	0	0	0	0	0	0
P35979	P35979	Rpl12	1	0	0	0	0	0	0	0	0	0	0	0	0	0	0	0	0	0	0	0	0	0	0	0	0	0	0	0	0	0	0	0	0	0	0	0	0	0	0	23791	0	0	0	0	0	0	0
P35980;G3UZJ6;G3UZK4;G3UYV6;G3UX28	P35980	Rpl18 PE	0	1	1	1	0	2	2	1	1	1	0	0	0	1	1	0	1	1	0	1	1	2	0	2	3	2	2	3	5	3	4	4	3	0	1	1	1	1	2	0	64372	66945	68871	0	49506	47535	26875
P38647	P38647	Hspa9	0	0	3	1	0	0	0	0	0	0	0	0	0	0	0	0	0	0	0	0	0	0	0	0	0	0	0	0	0	0	0	0	0	0	0	0	0	0	1	0	0	119940	27167	0	0	0	0
P40201;Q8C7Q2;G3UWS6;G3V014	P40201	Chd1	0	0	0	0	0	0	0	0	0	0	0	0	0	1	4	3	6	2	0	0	0	0	0	0	0	0	0	0	0	0	0	0	0	0	0	0	0	0	0	0	0	0	0	0	0	0	0
P41105	P41105	Rpl28	0	0	0	0	0	0	0	0	0	0	0	0	0	0	0	0	0	0	0	1	1	1	0	1	1	1	0	2	2	0	1	2	1	0	0	0	0	0	0	0	0	0	0	0	0	0	0
P43274	P43274	Hist1h1e	0	1	2	0	0	1	2	2	1	3	1	0	3	3	5	1	4	4	2	5	4	3	0	5	4	3	4	5	4	3	4	3	4	0	0	0	0	0	2	0	31476	107480	0	0	37293	73788	96453
P43275	P43275	Hist1h1a	0	1	1	2	0	2	2	1	1	1	1	0	1	2	3	1	2	2	1	2	1	2	0	2	3	3	1	4	5	1	1	3	3	0	0	0	0	1	1	0	58389	83732	142280	0	84211	137800	130240
P43276	P43276	Hist1h1b	0	3	4	4	2	4	4	4	4	3	4	0	4	6	5	4	6	6	4	8	6	6	0	6	4	6	6	5	7	5	6	5	5	0	0	0	0	2	2	0	147160	283670	220160	70958	248350	249260	249460
P43277;Q07133;I7HFT9	P43277	Hist1h1d	0	2	2	2	1	3	2	3	2	2	3	0	3	2	3	2	3	2	2	3	3	2	0	2	3	2	3	2	2	3	3	2	3	0	1	1	1	2	2	0	521790	1026300	1006100	71060	842590	798690	966620
P46938-2;P46938;G3UYA6;G3UY62;G3UYV4;G3UYW7	P46938-2	Yap1	0	0	0	2	0	0	0	0	0	0	0	0	0	0	0	0	0	0	0	0	0	0	0	0	0	0	0	0	0	0	0	0	0	0	0	0	0	0	0	0	0	0	92285	0	0	0	0
P47911;E9PUX4	P47911	Gm5428	0	0	0	0	0	0	0	0	0	0	0	0	0	0	2	0	1	1	0	2	2	1	0	1	1	1	2	1	4	2	2	4	1	0	0	0	0	0	0	0	0	0	0	0	0	0	0
P47963	P47963	Rpl13	0	1	1	1	0	0	1	0	0	0	0	0	0	0	0	0	0	0	0	0	0	1	0	0	1	1	1	2	2	1	2	4	2	0	2	1	1	1	1	0	35695	49127	39950	0	0	22204	0
P52293;A2A600;A2A601;A6PW68;F2Z431;A2A602	P52293	Importin subunit alpha-1	0	6	6	3	1	1	2	2	2	2	0	0	2	2	2	0	0	0	0	0	0	0	0	0	0	0	0	0	0	0	0	0	0	0	0	0	3	1	11	0	1176700	465690	143750	26451	21796	50506	63597
P56183-2;P56183-3;P56183	P56183-2	Rrp1	0	0	0	0	0	0	0	0	0	0	0	0	0	0	0	0	0	0	0	0	0	0	0	0	0	0	0	0	0	0	0	1	1	0	0	0	0	0	0	0	0	0	0	0	0	0	0
P60122;D3YW60	P60122	Ruvbl1	0	0	0	0	0	0	0	0	0	0	0	0	1	2	0	0	0	0	0	0	0	0	0	0	1	0	0	1	1	0	0	0	0	0	0	0	0	0	0	0	0	0	0	0	0	0	0
P60710;E9Q5F4;P63260;P63268;P68134;P68033;P62737;G3UZ07;D3YZY0;E9Q1F2;G3UYG0;E9Q606;D3Z2K3;E9Q2D1;B1ATY1;F6WX90;F8WGM8	P60710	Actg1	0	2	2	2	0	1	1	1	0	0	0	0	0	1	1	0	0	0	0	0	0	0	0	0	0	0	0	0	1	0	0	0	0	2	5	5	1	5	4	0	79282	114930	97068	0	24590	24084	23274
P61358;A2A4Q0;E9PV49	P61358	Gm4825	0	0	0	0	0	0	0	0	0	0	0	0	1	1	0	0	0	0	0	0	0	0	0	1	1	1	0	1	2	1	2	1	0	0	0	0	0	0	0	0	0	0	0	0	0	0	0
P61514	P61514	Rpl37a	0	0	0	0	0	0	0	0	0	0	0	0	0	0	0	0	0	0	0	0	0	0	0	0	0	0	0	0	1	0	1	0	0	0	0	0	0	0	0	0	0	0	0	0	0	0	0
P61965;F6Q3W0	P61965	Wdr5	0	0	0	0	0	1	1	0	0	0	0	0	1	1	0	0	1	3	5	5	4	2	0	0	3	3	1	0	1	1	0	0	0	0	0	0	0	0	0	0	0	0	0	0	93622	96099	0
P62242	P62242	Rps8	0	0	0	0	0	0	0	0	0	0	0	0	0	0	1	0	0	0	0	1	2	0	0	2	2	2	1	3	3	1	3	3	3	0	0	0	0	1	0	0	0	0	0	0	0	0	0
P62281	P62281	Rps11	0	0	0	0	0	0	0	0	0	0	0	0	0	0	0	0	0	0	0	0	0	0	0	0	0	0	0	0	1	0	0	0	0	0	0	0	0	0	0	0	0	0	0	0	0	0	0
P62301	P62301	Rps13	0	0	0	0	0	0	0	0	0	0	0	0	0	0	0	0	0	0	0	0	0	0	0	0	0	0	0	1	1	0	0	0	1	0	0	0	0	0	0	0	0	0	0	0	0	0	0
P62320	P62320	Snrpd3	0	0	0	0	0	0	0	0	0	0	0	0	2	0	1	0	0	0	0	0	0	0	0	0	0	0	0	0	0	0	0	0	0	0	0	0	0	0	0	0	0	0	0	0	0	0	0
Q3V1Z5;P62702;D3Z2E6	Q3V1Z5	Rps4x	0	0	0	0	0	0	0	0	0	0	0	0	0	0	0	0	0	1	0	0	1	0	0	0	0	0	0	0	3	0	1	1	2	0	0	0	0	1	0	0	0	0	0	0	0	0	0
P62717	P62717	Rpl18a	0	0	0	0	0	0	0	0	0	0	0	0	0	0	0	0	0	0	0	0	0	0	0	0	0	1	0	1	2	1	2	2	1	0	0	0	0	0	0	0	0	0	0	0	0	0	0
P62754	P62754	Rps6	0	0	0	0	0	0	0	0	0	0	0	0	0	0	1	0	0	1	0	0	1	1	0	1	1	1	0	0	1	1	1	1	0	0	0	0	0	3	1	0	0	0	0	0	0	0	0
P62806	P62806	Hist1h4a	0	0	1	1	0	4	4	3	3	2	2	0	2	3	2	1	1	4	2	3	5	3	0	4	5	4	4	4	6	4	4	4	6	0	0	0	0	0	0	0	0	25435	29517	0	114530	163560	94941
Q61820;P62827	Q61820	Ran	0	1	1	1	0	0	0	0	0	0	0	0	0	0	0	0	0	0	0	0	0	0	0	0	0	0	0	0	0	0	0	0	0	0	0	0	1	0	1	0	26480	24976	16466	0	0	0	0
P62830	P62830	Rpl23	0	0	0	0	0	0	0	0	0	0	0	0	0	0	0	0	0	0	0	0	0	0	0	0	0	0	0	1	2	0	0	0	0	0	0	0	0	0	0	0	0	0	0	0	0	0	0
P62849-2;P62849-3;P62849	P62849-2	Rps24	0	0	0	0	0	0	0	0	0	0	0	0	0	0	0	0	0	0	0	0	0	0	0	0	0	0	0	1	0	1	1	1	1	0	0	0	0	0	0	0	0	0	0	0	0	0	0
P62852	P62852	Rps25	0	0	0	0	0	0	0	0	0	0	0	1	0	0	0	0	0	0	0	0	0	0	0	0	0	0	0	0	1	0	0	0	0	1	1	0	0	0	0	0	0	0	0	0	0	0	0
P62855	P62855	Rps26	0	0	0	0	0	0	0	0	0	0	0	0	0	0	0	0	0	1	0	0	1	1	0	1	1	1	1	0	2	1	1	1	1	0	0	0	0	0	0	0	0	0	0	0	0	0	0
P62889	P62889	Rpl30	0	0	0	0	0	0	0	0	0	0	0	0	0	0	0	0	0	0	0	0	0	0	0	0	0	0	0	1	0	1	3	1	3	0	0	0	0	0	0	0	0	0	0	0	0	0	0
P62900	P62900	Rpl31	2	0	0	0	0	0	0	0	0	0	0	2	0	0	1	0	0	1	0	1	0	0	0	0	1	0	0	1	1	1	1	1	1	2	1	0	0	0	0	58270	0	0	0	0	0	0	0
P62908;D3YV43	P62908	Rps3	0	0	1	0	0	0	0	0	0	0	0	0	0	0	0	0	0	0	0	1	0	0	0	0	1	2	0	0	2	0	0	0	0	0	2	2	0	3	0	0	0	29843	0	0	0	0	0
P62918	P62918	Rpl8	0	0	0	0	0	0	0	0	0	0	0	0	0	0	0	0	0	0	0	0	0	0	0	0	0	2	0	1	1	1	1	2	1	0	1	1	0	1	0	0	0	0	0	0	0	0	0
P62960;A2BGG7;Q9Z2C8-2;B2RUF0;Q9Z2C8	P62960	Ybx1	0	1	0	0	0	0	0	0	0	0	0	0	0	0	0	0	0	0	0	0	0	0	0	0	0	0	0	0	0	0	0	0	0	1	2	0	1	2	3	0	48794	0	0	0	0	0	0
P63017;Q504P4;D3Z5E2;P17156;D3YW43;Q61696;P16627;P17879	P63017	Hspa8	0	14	21	11	1	3	2	2	1	2	2	0	1	2	2	0	1	1	0	1	3	2	0	2	2	1	0	1	0	0	0	0	0	0	0	0	0	0	5	0	6135500	9241400	2289300	62176	133990	60942	89997
P63325	P63325	Rps10	1	0	0	0	0	0	0	0	0	0	0	0	0	0	0	0	0	0	0	0	0	0	0	0	0	0	0	0	0	0	0	0	0	0	0	0	0	0	0	39557	0	0	0	0	0	0	0
P67984	P67984	Rpl22	2	0	0	0	0	0	0	0	0	0	0	0	0	0	1	0	0	0	0	0	0	0	0	0	0	0	0	0	0	0	0	0	0	0	0	0	0	0	0	96952	0	0	0	0	0	0	0
P70168	P70168	Kpnb1	0	0	1	1	3	2	1	0	0	0	0	0	0	0	0	0	0	0	0	0	0	0	0	0	0	0	0	0	0	0	0	0	0	0	0	0	0	0	0	0	0	31145	62376	136600	146880	31514	0
P70288;Q8BQ10	P70288	Hdac2	0	1	2	2	0	0	0	0	1	1	1	0	0	1	0	1	2	3	6	3	3	1	0	2	4	4	0	0	0	0	0	0	0	0	0	0	0	0	2	0	32876	168580	74348	0	0	0	0
P70371	P70371	Terf1	0	0	0	0	1	3	0	0	0	0	0	0	0	0	0	0	0	0	0	0	0	0	0	0	0	0	0	0	0	0	0	0	0	0	0	0	0	0	0	0	0	0	0	26363	86797	0	0
P70372	P70372	Elavl1	0	0	0	0	0	0	0	0	0	0	0	0	0	0	0	0	0	0	0	0	0	0	0	0	0	0	0	0	0	0	0	0	0	0	1	0	0	0	0	0	0	0	0	0	0	0	0
P97329	P97329	Kif20a	0	0	0	0	0	0	0	0	0	0	0	0	0	0	2	0	0	4	0	0	0	0	0	0	0	0	0	0	0	0	0	0	0	0	0	0	0	0	0	0	0	0	0	0	0	0	0
P97379-2;P97379	P97379-2	G3bp2	0	0	0	0	0	0	0	0	1	0	0	0	0	0	0	0	0	0	0	0	0	0	0	0	0	0	0	0	0	0	0	0	0	0	0	0	0	0	0	0	0	0	0	0	0	0	0
Q91V55;P97461;D3YYM6	Q91V55	Rps5	0	1	0	0	0	0	0	0	0	0	0	0	0	0	0	0	0	0	0	0	0	0	0	0	0	0	0	0	0	0	0	0	0	1	1	0	0	1	0	0	21441	0	0	0	0	0	0
P97855	P97855	G3bp1	0	0	0	0	0	0	0	1	1	1	0	0	0	0	0	0	0	0	0	0	0	0	0	0	0	0	0	0	0	0	0	0	0	0	0	0	0	0	0	0	0	0	0	0	0	0	31772
P99024;Q9CWF2;Q7TMM9;P68372;Q9ERD7	P99024	Tubb2a	0	0	0	0	0	0	0	0	0	0	0	0	0	0	0	0	0	0	0	1	0	0	0	1	1	1	0	1	3	0	0	0	1	0	0	0	0	3	0	0	0	0	0	0	0	0	0
P99027	P99027	Rplp2	0	0	0	0	0	2	4	1	1	0	0	0	0	0	0	0	0	0	0	0	0	0	0	0	0	0	0	0	0	0	0	0	0	0	0	0	0	0	0	0	0	0	0	0	184890	888170	52165
Q00PI9	Q00PI9	Hnrnpul2	0	0	0	0	1	0	0	0	0	0	0	0	0	0	0	0	0	0	0	0	0	0	0	0	0	0	0	0	0	0	0	0	0	0	0	0	0	0	0	0	0	0	0	23206	0	0	0
Q01320;Q64511	Q01320	Top2a	0	0	0	0	0	0	0	0	0	0	0	0	0	0	0	0	0	2	3	7	5	0	0	0	0	0	0	0	0	0	0	0	0	0	0	0	0	0	0	0	0	0	0	0	0	0	0
Q02105	Q02105	C1qc	0	0	0	0	0	0	0	0	0	0	0	0	0	0	0	0	0	0	0	0	0	0	0	0	0	0	0	0	0	0	0	1	0	0	0	0	0	0	0	0	0	0	0	0	0	0	0
Q02257	Q02257	Jup	0	0	0	0	0	0	0	0	0	0	0	0	0	1	1	1	0	0	0	0	0	0	0	0	0	0	0	0	0	0	0	0	0	0	0	0	0	0	0	0	0	0	0	0	0	0	0
Q08943;Q08943-2;A2AW05	Q08943	FACT complex subunit SSRP1	0	0	0	2	2	9	15	7	4	2	4	0	5	1	4	0	0	0	0	0	0	0	0	0	0	0	0	0	0	0	0	0	0	0	0	0	0	0	0	0	0	0	75104	137390	1065300	3085500	1097500
Q99020;Q80XR6;Q20BD0	Q99020	Hnrnpab	0	0	0	0	0	0	0	0	0	0	0	0	0	0	0	0	0	0	0	0	0	0	0	0	0	0	0	0	0	0	0	0	0	1	2	2	0	2	0	0	0	0	0	0	0	0	0
Q3TWW8;O35326;Q9D8S5;Q8VE97;Q542V3;A2A837	Q3TWW8	Srsf6	0	1	0	0	0	1	0	0	0	0	0	0	0	0	0	0	0	0	0	0	0	0	0	0	0	0	0	0	0	0	0	0	0	0	0	1	1	1	4	0	55582	0	0	0	23665	0	0
Q3U1J4	Q3U1J4	Ddb1	0	4	5	0	0	0	0	0	0	0	0	0	0	0	0	0	0	0	0	0	0	0	0	0	0	0	0	0	0	0	0	0	0	0	0	0	0	0	0	0	97715	327810	0	0	0	0	0
Q61316;Q3U2G2	Q61316	Hspa4	0	0	0	0	0	1	0	0	0	0	0	0	0	0	0	0	0	0	0	0	0	0	0	0	0	0	0	0	0	0	0	0	0	0	0	0	0	0	0	0	0	0	0	0	27182	0	0
Q501J6;Q3U741;Q501J6-2	Q501J6	Ddx17	0	2	2	1	0	0	0	0	0	0	0	0	0	0	0	0	0	0	0	0	0	0	0	0	0	0	0	0	0	0	0	0	0	0	0	0	0	0	2	0	185020	85263	43627	0	0	0	0
Q3UII8;Q3U3A7;E9Q794;Q924K8;Q924K8-2;H3BLE1;H3BIY7	Q3UII8	Mta3	0	3	2	1	0	3	3	1	2	2	1	0	0	0	2	0	2	7	6	9	7	2	0	6	6	6	3	3	4	0	0	0	0	0	0	0	0	0	1	0	89862	67903	48048	0	151850	171980	61632
Q3UMU9-4;Q3UMU9-2;Q3UMU9;Q3UMU9-3	Q3UMU9-4	Hdgfrp2	0	0	0	0	0	0	0	1	5	4	1	0	0	0	0	0	0	0	0	0	0	0	0	0	0	0	0	0	0	0	0	0	0	0	0	0	0	0	0	0	0	0	0	0	0	0	28466
Q3UV17;CON__Q8N1N4-2;CON__Q7RTT2;P07744;CON__P07744;E9Q1Z0;CON__Q01546;P03995-2;P03995;CON__H-INV:HIT000292931;Q9DCV7;CON__Q9DCV7;CON__P05787;P11679;CON__Q7RTS7;CON__Q32MB2;Q99M73;CON__P12035;E9Q0F0;P19246	Q3UV17	Krt76	1	1	1	0	1	0	1	1	1	1	1	1	1	1	1	1	1	1	1	1	1	1	0	1	1	1	0	1	1	1	0	1	0	1	1	1	0	0	1	41745	98852	134580	0	90866	0	79653	188580
Q3V300	Q3V300	Kif22	0	0	0	3	0	0	0	0	0	0	0	0	0	0	0	0	0	1	0	0	0	0	0	0	0	0	0	0	0	0	0	0	0	0	0	0	0	0	0	0	0	0	90293	0	0	0	0
Q8BZN7;Q569Z6;F6YSQ2	Q8BZN7	Thrap3	0	0	0	0	0	0	0	0	0	1	2	0	2	1	0	0	0	0	0	0	0	0	0	0	0	0	0	1	1	0	0	0	0	0	0	0	0	0	0	0	0	0	0	0	0	0	0
Q9EQ61;Q5SQ20	Q9EQ61	Pes1	0	0	0	0	0	0	0	0	0	0	0	0	0	0	0	0	0	0	0	0	0	0	0	0	0	0	0	0	0	0	0	1	1	0	0	0	0	0	0	0	0	0	0	0	0	0	0
Q9DAY9;Q5SQB5;Q61937;Q5SQB0;E9Q5T3	Q9DAY9	Npm1	0	0	0	0	0	0	0	0	0	0	0	0	1	1	0	0	0	0	0	0	0	0	0	0	0	0	0	0	0	0	0	0	0	0	3	1	0	3	2	0	0	0	0	0	0	0	0
Q5SVQ0-4;Q5SVQ0-2;Q5SVQ0-3;Q5SVQ0;Q5SVQ0-5	Q5SVQ0-4	Kat7	0	0	1	5	1	2	1	1	0	0	0	0	0	1	1	1	1	0	0	0	0	0	0	0	0	0	0	0	0	0	0	0	0	0	0	0	0	0	0	0	0	32206	296230	202700	167760	46288	23675
Q60520;Q60520-1	Q60520	Sin3a	0	0	0	0	0	0	0	0	0	0	0	0	0	1	1	0	0	0	0	3	1	0	0	0	0	2	0	2	1	0	0	0	0	0	0	0	0	0	0	0	0	0	0	0	0	0	0
Q60848-2;Q60848;D3Z414	Q60848-2	Hells	0	0	0	2	3	5	2	1	0	1	0	0	0	0	0	0	0	0	0	0	0	0	0	0	0	0	0	0	0	0	0	0	0	0	0	0	0	0	0	0	0	0	92532	178570	391360	156360	23331
Q60865;A2BH47;F6YP03	Q60865	Caprin1	0	0	0	0	0	0	0	0	0	0	0	0	0	0	0	0	1	3	0	0	0	0	0	0	0	0	0	0	0	0	0	0	0	0	0	0	0	0	0	0	0	0	0	0	0	0	0
Q60972	Q60972	Rbbp4	1	1	1	1	0	1	1	1	1	1	0	1	1	0	1	0	1	1	1	2	1	1	0	1	1	1	0	1	1	0	0	0	0	1	1	1	3	3	4	186480	548220	358170	233750	0	66552	53756	47784
Q61466-2;Q61466	Q61466-2	Smarcd1	0	0	0	0	0	0	0	0	0	0	0	0	0	0	0	0	0	0	0	0	0	0	0	0	0	0	0	1	2	0	0	0	0	0	0	0	0	0	0	0	0	0	0	0	0	0	0
Q7TSF0;Q61495;Q7TSF1	Q7TSF0	Dsg1b	0	0	0	0	0	0	0	0	0	0	0	0	0	1	0	0	0	0	0	0	0	0	0	0	0	0	0	0	0	0	0	0	0	0	0	0	0	0	0	0	0	0	0	0	0	0	0
Q61584-2;Q61584-5;Q61584-6;Q61584-4;Q61584-7;Q61584-3;Q61584;Q6P5B5;E9QAS9;E9QAS8;Q9WVR4	Q61584-2	Fxr1	0	1	1	3	0	0	0	0	0	0	0	0	0	0	0	0	0	0	0	0	0	0	0	0	0	0	0	0	0	0	0	0	0	0	0	0	0	0	1	0	55411	188820	315620	0	0	0	0
Q61656;Q8BTS0;S4R1I6;B1ARB8;B1ARC0;B1ARB9;S4R1E3	Q61656	Ddx5	0	7	10	7	2	0	0	0	0	0	0	0	0	0	0	0	0	0	0	0	0	0	0	0	0	0	0	0	0	0	0	0	0	0	0	0	0	0	2	0	847320	1558800	961880	122750	0	0	0
Q62167;P16381;Q62095;Q61496;Q3V086	Q62167	D1Pas1	0	1	5	7	2	2	0	0	0	0	0	0	0	0	0	0	0	0	0	0	0	0	0	0	0	0	0	0	0	0	0	0	0	0	0	0	0	0	0	0	34221	321620	490000	202200	100940	0	0
Q62191;Q3U7K7	Q62191	Trim21	0	0	0	0	0	0	0	0	0	0	0	0	0	0	0	0	0	0	0	0	0	0	0	0	0	0	0	0	0	0	0	0	0	0	1	1	0	0	0	0	0	0	0	0	0	0	0
Q62318-2;Q62318	Q62318-2	Trim28	0	0	0	0	0	0	0	1	1	0	0	0	0	0	0	0	0	0	0	0	0	0	0	0	0	0	0	0	1	0	0	0	0	0	0	0	0	0	0	0	0	0	0	0	0	0	35530
Q62376;Q62376-2	Q62376	Snrnp70	0	0	0	0	0	0	0	0	0	1	1	0	3	3	1	0	0	0	0	0	0	0	0	0	0	0	0	0	0	0	0	0	0	0	0	0	0	0	0	0	0	0	0	0	0	0	0
Q640M1;Q640M1-2;Q6EJB6;E9Q9S3	Q640M1	Utp14a	0	0	0	0	0	0	0	6	4	0	0	0	0	0	0	0	0	0	0	0	0	0	0	0	0	0	0	0	0	0	0	0	0	0	0	0	0	0	0	0	0	0	0	0	0	0	204960
Q69Z99	Q69Z99	Znf512	0	2	1	1	0	0	0	0	0	0	0	0	0	0	0	0	0	0	0	0	0	0	0	0	0	0	0	0	0	0	0	0	0	0	0	0	0	0	0	0	76769	25410	53032	0	0	0	0
Q6DFW4	Q6DFW4	Nop58	0	0	0	0	0	0	0	0	0	3	2	0	3	3	3	1	0	0	0	0	0	0	0	0	0	0	0	0	0	0	0	0	0	0	0	0	0	0	0	0	0	0	0	0	0	0	0
Q6DI94	Q6DI94	Ercc6l2	0	0	0	0	0	0	0	0	0	0	0	0	0	0	0	0	0	0	0	0	0	0	0	0	1	0	0	0	0	0	0	0	0	0	0	0	0	0	0	0	0	0	0	0	0	0	0
Q6IQX8	Q6IQX8	Zfp219	0	0	0	2	1	3	4	2	1	0	0	0	0	0	0	0	0	0	0	0	0	0	0	0	0	0	0	0	0	0	0	0	0	0	0	0	0	0	0	0	0	0	71613	52302	129220	316400	126040
Q6J1H4-2;Q6J1H4	Q6J1H4-2	Utf1	0	1	1	0	0	0	0	0	0	0	0	0	0	0	0	0	0	0	0	0	0	0	0	0	0	0	0	0	1	0	1	0	0	0	0	0	2	1	1	0	64879	27837	0	0	0	0	0
Q6NS46	Q6NS46	Pdcd11	0	0	0	0	0	0	0	0	0	0	0	0	0	0	0	0	0	0	0	0	0	0	0	0	0	1	0	0	0	0	0	0	0	0	0	0	0	0	0	0	0	0	0	0	0	0	0
Q6P5B0	Q6P5B0	Rrp12	0	0	0	0	0	0	0	0	0	1	1	0	1	0	1	0	0	0	0	0	0	0	0	0	0	0	0	0	0	0	0	0	0	0	0	0	0	0	0	0	0	0	0	0	0	0	0
Q9ER74;Q6P5E3	Q9ER74	Sall1	0	0	0	0	0	0	0	0	0	0	0	0	0	0	0	0	1	0	0	0	0	0	0	1	1	2	0	2	2	0	0	0	0	0	0	0	0	0	0	0	0	0	0	0	0	0	0
Q8VE37;Q6PFB2	Q8VE37	Rcc1	0	2	1	2	0	1	0	0	0	0	0	0	0	0	0	0	0	0	0	0	0	0	0	0	0	0	0	0	0	0	0	0	0	0	0	0	1	1	2	0	71965	59023	85427	0	27659	0	0
Q6PR54-2;Q6PR54;Q6PR54-3	Q6PR54-2	Rif1	0	0	0	0	0	0	0	0	0	0	0	0	0	0	0	0	0	0	0	0	0	0	0	0	0	0	0	0	1	0	0	0	0	0	0	0	0	0	0	0	0	0	0	0	0	0	0
Q6ZPV2-2;Q6ZPV2	Q6ZPV2-2	Ino80	0	0	0	0	0	0	0	0	0	0	0	0	0	0	1	0	0	0	0	1	0	0	0	0	0	0	0	0	0	0	0	0	0	0	0	0	0	0	0	0	0	0	0	0	0	0	0
Q6ZQL4	Q6ZQL4	Wdr43	0	0	0	0	0	0	0	0	0	0	0	0	0	0	0	0	0	0	0	0	0	0	0	0	0	0	0	0	0	0	0	1	1	0	0	0	0	0	0	0	0	0	0	0	0	0	0
Q6ZWN5;F7CJS8;D3YWH9;Q9CXW7;D3YUV6;D3Z673	Q6ZWN5	Rps9	0	1	0	0	1	1	0	0	0	0	0	0	0	0	0	0	0	0	0	1	0	0	0	0	1	1	0	0	2	1	1	1	1	0	0	0	0	0	0	0	37955	0	0	38279	23337	0	0
Q6ZWV7	Q6ZWV7	Rpl35	0	0	0	0	0	0	0	0	0	0	0	0	0	0	0	0	0	0	0	0	0	0	0	0	1	0	0	0	1	1	1	1	1	0	0	0	0	0	0	0	0	0	0	0	0	0	0
Q6ZWX6	Q6ZWX6	Eif2s1	0	1	1	0	0	1	1	1	1	0	0	0	0	0	0	0	0	0	0	0	0	0	0	0	0	0	0	0	0	0	0	0	0	0	1	0	0	1	0	0	18810	26557	0	0	48810	77127	53065
Q792Z0	Q792Z0	Prss3	0	0	0	0	0	0	0	0	0	0	0	0	0	0	0	0	0	1	0	0	0	0	0	0	0	0	0	0	0	0	0	0	0	0	0	0	0	0	0	0	0	0	0	0	0	0	0
U3KLT0;Q7JJ13-2;Q7JJ13;G3UZR9;I7HPW1	U3KLT0	Brd2	0	0	0	0	0	0	1	3	4	3	0	0	0	0	0	0	0	0	0	0	0	0	0	0	0	0	0	0	0	0	0	0	0	0	0	0	0	0	0	0	0	0	0	0	0	20002	146790
Q7TNV0;E9Q8Y1;D3YVJ6	Q7TNV0	Dek	0	0	0	0	0	0	0	0	0	0	0	0	0	0	0	0	0	0	0	0	0	0	0	0	0	0	0	0	0	0	0	0	0	0	0	0	0	0	2	0	0	0	0	0	0	0	0
Q7TPV4	Q7TPV4	Mybbp1a	0	0	0	0	0	0	0	0	0	3	8	0	13	6	3	1	1	1	0	0	0	0	0	0	0	0	0	0	2	1	1	1	1	0	0	0	0	0	0	0	0	0	0	0	0	0	0
Q80WS3	Q80WS3	Fbll1	0	0	0	0	0	0	0	0	0	0	0	0	0	0	0	0	0	0	0	0	0	0	0	0	0	0	0	0	0	0	0	0	1	0	0	0	0	0	0	0	0	0	0	0	0	0	0
Q80XU3	Q80XU3	Nucks1	0	0	0	0	0	0	0	0	0	0	0	0	0	0	0	0	0	0	0	0	0	0	0	0	0	0	0	0	0	0	0	0	0	0	0	0	0	2	0	0	0	0	0	0	0	0	0
Q80Y84-2;Q80Y84;Q62240-3;E9Q7L9;Q62240-4;Q62240;P41230-2;P41230	Q80Y84-2	Kdm5b	0	0	0	0	0	0	0	0	0	0	0	0	0	2	2	0	0	0	0	0	0	0	0	0	0	0	0	0	0	0	0	0	0	0	0	0	0	0	0	0	0	0	0	0	0	0	0
Q80YR5	Q80YR5	Safb2	0	0	0	0	0	0	0	0	0	0	0	0	0	1	1	0	0	0	0	0	0	0	0	0	0	0	0	0	0	0	0	0	0	0	0	0	0	0	0	0	0	0	0	0	0	0	0
Q8BFZ3	Q8BFZ3	Actbl2	0	0	0	0	0	0	0	0	0	0	0	0	0	0	0	0	0	0	0	0	0	0	0	0	0	0	0	0	0	0	0	0	0	1	0	0	0	0	0	0	0	0	0	0	0	0	0
Q8CB58;Q8BGJ5;Q922I7;P17225;E9Q279;G3UXZ8;E9QMW9;G3UZ01;Q8BHD7-2;Q8BHD7;G8JL74;G3UXA6	Q8CB58	Ptbp1	0	1	0	0	0	0	0	0	0	0	0	0	0	0	0	0	0	0	0	0	0	0	0	0	0	0	0	0	0	0	0	0	0	0	0	0	2	1	2	0	44006	0	0	0	0	0	0
Q8BL97-3;Q8BL97-4;Q8BL97-2;Q8BL97	Q8BL97-3	Srsf7	0	0	0	0	0	0	0	0	0	0	0	0	0	0	0	0	0	0	0	0	0	0	0	0	0	0	0	0	0	0	0	0	0	0	2	0	0	1	0	0	0	0	0	0	0	0	0
Q8BTT6	Q8BTT6	Diexf	0	0	0	0	0	0	0	1	0	0	0	0	0	0	0	0	0	0	0	0	0	0	0	0	0	0	0	0	0	0	0	0	0	0	0	0	0	0	0	0	0	0	0	0	0	0	23440
Q8BWQ4	Q8BWQ4	Cmtr2	0	0	1	0	0	1	1	0	0	0	0	1	0	1	1	0	0	0	0	1	0	0	0	0	0	1	0	0	1	0	0	1	0	0	0	0	0	1	1	0	0	17384000	0	0	13782000	15917000	0
Q8BX22;Q8BX22-2;A2AUZ7;A2AUZ6;Q8BX22-3;Q62255-2;Q62255	Q8BX22	Sall4	0	0	0	0	0	0	0	0	0	2	0	0	2	1	0	0	0	1	0	2	4	4	0	5	8	6	4	6	9	1	2	0	0	0	0	0	0	1	0	0	0	0	0	0	0	0	0
Q8BZR9;Q8BZR9-2;Q8BZR9-3	Q8BZR9	Uncharacterized protein C17orf85 homolog	0	0	0	0	0	0	4	2	0	0	0	0	0	0	0	0	0	0	0	0	0	0	0	0	0	0	0	0	0	0	0	0	0	0	0	0	0	0	0	0	0	0	0	0	0	130740	62615
Q8C2Q3;E9QL13;Q8C2Q3-2	Q8C2Q3	Rbm14	0	0	0	3	0	0	0	0	0	0	0	0	0	0	0	0	0	0	0	0	0	0	0	0	0	0	0	0	0	0	0	0	0	0	0	0	0	0	0	0	0	0	84500	0	0	0	0
Q8C878-2;Q8C878	Q8C878-2	Uba3	0	0	0	0	0	1	0	0	0	0	0	0	0	0	0	0	0	0	0	0	0	0	0	0	0	0	0	0	0	0	0	0	0	0	0	0	0	0	0	0	0	0	0	0	600730	0	0
Q8CFI7	Q8CFI7	Polr2b	0	0	0	0	0	0	0	0	0	0	0	0	0	0	0	0	0	0	0	1	0	0	0	0	0	0	0	0	0	0	0	0	0	0	0	0	0	0	0	0	0	0	0	0	0	0	0
Q8CGP1;Q64524	Q8CGP1	Hist2h2be	0	0	0	0	0	0	0	0	0	0	0	0	0	0	0	0	0	0	0	0	0	0	0	0	0	0	0	1	1	0	0	0	0	0	0	0	0	0	0	0	0	0	0	0	0	0	0
Q8CGY8;Q8CGY8-2	Q8CGY8	Ogt	0	0	0	3	3	9	5	2	1	0	0	0	0	0	0	0	0	0	0	0	0	0	0	0	0	0	0	0	0	0	0	0	0	0	0	0	0	0	0	0	0	0	103690	285350	824750	396940	113380
Q8CH25-2;Q8CH25	Q8CH25-2	Sltm	0	0	0	0	0	0	0	0	0	0	0	0	2	1	0	0	0	0	0	0	0	0	0	0	0	0	0	0	0	0	0	0	0	0	0	0	0	0	0	0	0	0	0	0	0	0	0
Q8K224	Q8K224	Nat10	0	0	0	0	0	0	5	2	0	0	0	0	0	4	7	0	2	0	0	0	0	0	0	0	0	0	0	0	0	0	0	0	0	0	0	0	0	0	0	0	0	0	0	0	0	159330	59843
Q8K301	Q8K301	Ddx52	0	1	3	1	0	0	0	0	0	0	0	0	0	0	0	0	0	0	0	0	0	0	0	0	0	0	0	0	0	0	0	0	0	0	0	0	0	0	0	0	29430	176460	40151	0	0	0	0
Q8K310	Q8K310	Matr3	0	0	0	0	0	0	0	0	0	0	0	0	0	1	4	4	2	1	0	0	0	0	0	0	0	0	0	0	0	0	0	0	0	0	0	0	0	0	0	0	0	0	0	0	0	0	0
Q8K363	Q8K363	Ddx18	0	0	0	0	0	2	0	0	0	0	0	0	0	0	0	0	0	0	0	0	0	0	0	0	0	0	0	0	0	0	0	0	0	0	0	0	0	0	0	0	0	0	0	0	43520	0	0
Q8K4L0	Q8K4L0	Ddx54	0	0	0	0	0	1	1	1	0	0	0	0	0	0	0	0	0	0	0	0	0	0	0	0	0	0	0	0	0	0	0	0	0	0	0	0	0	0	0	0	0	0	0	0	26681	42965	28006
Q8K4Z5	Q8K4Z5	Sf3a1	0	0	0	0	0	0	0	0	0	0	0	0	0	0	1	0	0	0	0	0	0	0	0	0	0	0	0	0	0	0	0	0	0	0	0	0	0	0	0	0	0	0	0	0	0	0	0
Q8R3N1	Q8R3N1	Nop14	0	0	0	0	0	0	0	0	0	0	2	0	1	0	1	0	0	0	0	0	0	0	0	0	0	0	0	0	0	0	0	0	0	0	0	0	0	0	0	0	0	0	0	0	0	0	0
Q8VCR8	Q8VCR8	Mylk2	0	1	1	1	0	1	1	1	1	0	1	0	1	1	1	1	1	1	1	2	2	1	0	1	1	1	1	1	1	1	0	0	0	0	1	1	0	1	1	0	115170	112400	95599	0	227130	144140	72530
Q8VCY6	Q8VCY6	Utp6	0	0	0	0	0	0	0	0	0	0	0	0	0	0	0	0	0	0	0	0	0	0	0	0	0	0	0	0	0	0	0	0	1	0	0	0	0	0	0	0	0	0	0	0	0	0	0
Q8VDF2-2;Q8VDF2	Q8VDF2-2	Uhrf1	0	0	1	5	1	0	0	0	0	0	0	0	0	0	0	0	0	0	0	0	0	0	0	0	0	0	0	0	0	0	0	0	0	0	0	0	0	0	0	0	0	27629	206120	35247	0	0	0
Q8VDG3	Q8VDG3	Parn	0	0	0	0	0	0	1	0	0	0	0	0	0	0	0	0	0	0	0	0	0	0	0	0	0	0	0	0	0	0	0	0	0	0	0	0	0	0	0	0	0	0	0	0	0	23228	0
Q8VDP4	Q8VDP4	Ccar2	0	0	0	0	0	0	0	0	0	0	0	0	0	0	0	0	1	0	0	0	0	0	0	0	0	0	0	0	0	0	0	0	0	0	0	0	0	0	0	0	0	0	0	0	0	0	0
Q8VDW0;Q8VDW0-2	Q8VDW0	Ddx39a	0	0	0	0	0	0	0	0	0	0	0	0	0	0	0	0	0	0	0	0	0	0	0	0	0	0	0	0	0	0	0	0	0	0	0	0	0	0	1	0	0	0	0	0	0	0	0
Q8VG79	Q8VG79	Olfr665	0	0	0	0	0	0	0	0	0	0	0	0	0	0	1	0	0	0	0	0	0	0	0	0	0	0	0	0	0	0	0	0	0	0	0	0	0	0	0	0	0	0	0	0	0	0	0
Q8VHR5;Q8VHR5-2	Q8VHR5	Gatad2b	0	0	0	0	0	0	0	0	0	0	0	0	0	0	0	0	0	8	3	6	5	3	0	3	11	9	3	3	2	0	0	0	0	0	0	0	0	0	0	0	0	0	0	0	0	0	0
Q8VIJ6;Q99K48-2;Q99K48	Q8VIJ6	Nono	0	0	0	0	0	0	2	1	0	0	0	0	0	0	0	0	0	0	0	0	0	0	0	0	0	0	0	0	0	0	0	0	0	0	0	0	0	0	0	0	0	0	0	0	0	115950	24058
Q91VM5;Q9WV02;S4R1F6;A2AFI4;Q9WV02-2;A2AFI3;Q9DAE2	Q91VM5	Rbmx	0	0	0	0	0	0	0	0	0	0	0	0	0	0	0	0	0	0	0	0	0	0	0	0	0	0	0	0	0	0	0	0	0	0	4	3	0	1	0	0	0	0	0	0	0	0	0
Q91YK2	Q91YK2	Rrp1b	0	0	0	0	0	0	1	0	0	0	0	0	0	0	0	0	0	0	0	0	0	0	0	0	0	0	0	0	0	0	0	0	0	0	0	0	0	0	0	0	0	0	0	0	0	22719	0
Q91YR7-2;Q91YR7	Q91YR7-2	Prpf6	0	0	0	0	0	0	1	1	0	0	0	0	0	0	0	0	0	0	0	0	0	0	0	0	0	0	0	0	0	0	0	0	0	0	0	0	0	0	0	0	0	0	0	0	0	25611	23813
Q91YU8	Q91YU8	Ppan	0	0	0	0	0	2	2	1	0	0	0	0	0	0	0	0	0	0	0	0	0	0	0	0	0	0	0	0	0	0	0	0	0	0	0	0	0	0	0	0	0	0	0	0	48383	50145	19823
Q91ZW3;Q6PGB8;Q6PGB8-2;F6Z6F4;Q8BS67	Q91ZW3	Smarca5	0	0	0	0	0	0	0	1	2	1	0	0	0	1	6	3	9	15	7	6	4	4	0	4	1	2	0	0	1	0	0	0	0	0	0	0	0	0	0	0	0	0	0	0	0	0	28372
Q921F2;Q8R0B4;Q8BLD4;Q6VYI5;Q6VYI4	Q921F2	Tardbp	0	0	0	0	0	0	0	0	0	0	0	0	0	0	0	0	0	0	0	0	0	0	0	0	0	0	0	0	0	0	0	0	0	0	4	1	0	0	0	0	0	0	0	0	0	0	0
Q921K2;P11103;P11103-2	Q921K2	Parp1	0	0	0	0	0	0	7	12	5	6	2	0	2	0	0	0	0	0	0	0	0	0	0	0	0	0	0	0	0	0	0	0	0	0	0	0	0	0	0	0	0	0	0	0	0	316120	910720
Q921N6	Q921N6	Ddx27	0	0	0	0	0	2	1	0	0	0	0	0	0	0	0	0	0	0	0	0	0	0	0	0	0	0	0	0	0	0	0	0	0	0	0	0	0	0	0	0	0	0	0	0	54212	20428	0
Q99JF8;A2BI12;Q99JF8-2;F6RB63	Q99JF8	Psip1	0	0	0	5	3	1	1	0	0	0	0	0	0	0	0	0	0	0	0	0	0	0	0	0	0	0	0	0	0	0	0	0	0	0	0	0	0	1	0	0	0	0	290480	175510	15394	18706	0
Q99JX7	Q99JX7	Nxf1	0	1	4	1	0	0	0	0	0	0	0	0	0	0	0	0	0	0	0	0	0	0	0	0	0	0	0	0	0	0	0	0	0	0	0	0	0	0	0	0	60816	165680	33641	0	0	0	0
Q99KG3-2;Q99KG3-3;Q99KG3	Q99KG3-2	Rbm10	0	0	0	0	0	0	0	1	0	0	0	0	0	0	0	0	0	0	0	0	0	0	0	0	0	0	0	0	0	0	0	0	0	0	0	0	0	0	0	0	0	0	0	0	0	0	23011
Q99ME9	Q99ME9	Gtpbp4	0	0	0	0	0	0	0	0	0	0	0	0	0	0	0	0	0	0	0	0	0	0	0	0	1	1	0	0	0	0	0	0	0	0	0	0	0	0	0	0	0	0	0	0	0	0	0
Q99MR6-3;Q99MR6-4;Q99MR6-2;Q99MR6	Q99MR6-3	Srrt	0	0	0	0	0	0	0	0	1	1	0	0	0	0	0	0	0	0	0	0	0	0	0	0	0	0	0	0	0	0	0	0	0	0	0	0	0	0	0	0	0	0	0	0	0	0	0
Q99NA9	Q99NA9	Pcgf6	0	0	0	0	0	1	0	0	0	0	0	0	0	0	0	0	0	0	0	0	0	0	0	0	0	0	0	0	0	0	0	0	0	0	0	0	0	0	0	0	0	0	0	0	31748	0	0
Q9CR57	Q9CR57	Rpl14	0	0	0	0	0	0	0	0	0	0	0	0	0	0	1	0	0	0	0	1	1	2	0	1	1	1	1	3	3	3	3	4	3	0	0	0	0	0	0	0	0	0	0	0	0	0	0
Q9CRB2	Q9CRB2	Nhp2	0	0	0	0	0	0	0	0	0	0	0	0	1	2	1	1	0	0	0	0	0	0	0	0	0	0	0	0	0	0	0	0	0	0	0	0	0	0	0	0	0	0	0	0	0	0	0
Q9CWR8;D3YUQ4	Q9CWR8	Dnmt3l	0	5	4	4	0	2	3	4	6	2	0	0	1	1	1	0	1	0	0	0	0	0	0	0	0	0	0	0	0	0	0	0	0	0	0	0	5	5	8	0	281930	245090	222030	0	64669	88305	176750
Q9CX86	Q9CX86	Hnrnpa0	0	0	0	0	0	0	0	0	0	0	0	0	0	0	0	0	0	0	0	0	0	0	0	0	0	0	0	0	0	0	0	0	0	1	1	0	0	0	0	0	0	0	0	0	0	0	0
Q9CXS4;Q9CXS4-2;F6SS03	Q9CXS4	Cenpv	0	1	1	0	0	1	1	0	1	0	0	0	1	1	1	1	1	1	1	1	2	1	0	1	3	1	1	1	4	1	1	1	1	2	1	0	0	0	1	0	46417	19265	0	0	22640	25544	0
Q9CY58-4;Q9CY58-3;Q9CY58-2;Q9CY58	Q9CY58-4	Serbp1	0	0	0	0	0	0	0	0	0	0	0	0	0	0	0	0	0	0	0	0	0	0	0	0	0	0	0	0	0	0	0	0	0	0	0	0	0	0	1	0	0	0	0	0	0	0	0
Q9CYH6	Q9CYH6	Rrs1	0	1	0	0	0	0	0	0	0	0	0	0	0	0	0	0	0	0	0	0	0	0	0	0	0	0	0	0	0	0	0	0	0	0	0	0	0	0	1	0	29513	0	0	0	0	0	0
Q9D0B8	Q9D0B8	Ribc1	0	0	0	1	0	0	0	0	0	0	0	0	0	0	1	0	1	0	1	0	0	0	0	0	0	0	0	0	0	0	0	0	0	0	0	0	0	0	0	0	0	0	139600	0	0	0	0
Q9D0R4;Q5SVX2	Q9D0R4	Ddx56	0	2	1	0	0	0	0	0	0	0	0	0	0	0	0	0	0	0	0	0	0	0	0	0	0	0	0	0	0	0	0	0	0	0	0	0	0	0	1	0	95913	44854	0	0	0	0	0
Q9D0T1;E9PZS4	Q9D0T1	Nhp2l1	0	0	0	0	0	0	0	0	2	2	2	0	2	2	2	2	0	0	0	0	0	0	0	0	0	0	0	0	0	0	0	0	0	0	0	0	0	0	0	0	0	0	0	0	0	0	0
Q9D1R9;D3YWC0	Q9D1R9	Rpl34	0	0	0	0	0	0	0	0	0	2	0	0	3	3	1	0	0	0	0	0	0	0	0	2	1	2	0	3	4	2	4	4	3	0	0	0	0	0	0	0	0	0	0	0	0	0	0
Q9D6Z1;A2APD7;F6USW7;F7CHQ7;E0CXZ0;F6U250;F7CHP9;F6V095	Q9D6Z1	Nop56	0	0	1	1	0	0	0	0	2	4	2	0	5	3	4	1	1	2	0	0	0	0	0	0	1	0	0	0	0	0	0	0	1	0	0	0	0	0	0	0	0	35751	32769	0	0	0	0
Q9D8E6	Q9D8E6	Rpl4	0	0	0	0	0	0	0	0	0	0	0	0	0	0	0	0	0	0	0	0	0	1	0	1	2	1	1	1	4	2	3	3	2	0	0	0	0	0	0	0	0	0	0	0	0	0	0
Q9DB96	Q9DB96	Ngdn	0	0	0	0	0	0	0	0	0	0	0	0	0	0	0	0	0	0	0	0	0	0	0	0	0	0	0	0	0	0	0	0	0	0	3	0	0	0	0	0	0	0	0	0	0	0	0
Q9EPQ8-2;Q9EPQ8	Q9EPQ8-2	Tcf20	0	0	0	0	0	0	0	0	0	0	0	0	0	0	0	0	0	0	0	0	0	0	0	0	0	0	0	0	0	0	0	0	0	0	1	0	0	0	0	0	0	0	0	0	0	0	0
Q9ERG0;Q9ERG0-2	Q9ERG0	Lima1	0	0	0	0	0	0	0	2	5	0	0	0	0	0	0	0	0	0	0	0	0	0	0	0	0	0	0	0	0	0	0	0	0	0	0	0	0	0	0	0	0	0	0	0	0	0	69654
Q9ESX5;B7ZCL7;F6S1S5;A2AN81;F6YUI5	Q9ESX5	Dkc1	0	0	0	0	0	0	0	0	0	0	0	0	3	2	2	1	0	0	0	0	0	0	0	0	0	0	0	0	0	0	0	0	0	0	0	0	0	0	0	0	0	0	0	0	0	0	0
Q9JI13-2;Q9JI13	Q9JI13-2	Utp3	0	0	0	2	0	0	0	0	0	0	0	0	0	0	0	0	0	0	0	0	0	0	0	0	0	0	0	0	0	0	0	0	0	0	0	0	0	0	0	0	0	0	101320	0	0	0	0
Q9JIK5	Q9JIK5	Ddx21	0	0	0	0	0	0	0	5	7	4	0	0	1	0	5	2	2	3	0	0	0	0	0	0	0	0	0	0	0	0	0	0	0	0	0	0	0	0	0	0	0	0	0	0	0	0	219940
Q9JIX8-4;F6RJ39;Q9JIX8;Q52KR6;Q9JIX8-3;B8JJ92;Q9JIX8-2;B8JJ91;B8JJ90;F6Q8C0;B8JJ89	Q9JIX8-4	Acin1	0	0	0	0	0	0	0	0	1	2	2	0	4	2	2	1	2	2	6	8	2	2	0	1	0	0	0	0	0	0	0	0	0	0	0	0	0	0	0	0	0	0	0	0	0	0	0
Q9JJ89	Q9JJ89	Ccdc86	0	0	0	0	0	0	1	1	2	0	0	0	0	0	0	0	0	0	0	0	0	0	0	0	0	0	0	0	0	0	0	0	0	0	0	0	0	0	0	0	0	0	0	0	0	23349	35520
Q9JKB3-2;Q9JKB3	Q9JKB3-2	Ybx3	0	2	0	0	0	0	0	0	0	0	0	0	0	0	0	0	0	0	0	0	0	0	0	0	0	0	0	0	0	0	0	0	0	0	0	0	0	1	2	0	107690	0	0	0	0	0	0
Q9JKX4-2;Q9JKX4-3;Q9JKX4	Q9JKX4-2	Aatf	0	0	0	0	0	0	0	0	0	0	1	0	1	0	0	0	0	0	0	0	0	0	0	0	0	0	0	0	0	0	0	0	0	0	0	0	0	0	0	0	0	0	0	0	0	0	0
Q9R190	Q9R190	Mta2	0	5	8	8	4	10	8	6	9	7	8	0	8	3	10	5	6	19	16	19	18	14	0	10	16	10	6	7	7	3	4	2	1	0	1	1	0	0	4	0	395060	1035200	1397600	219750	2181600	1532600	1137900
Q9WTM5;D3YXQ8	Q9WTM5	Ruvbl2	0	0	0	0	0	0	0	0	0	0	0	0	3	5	1	0	0	0	0	0	0	0	0	0	3	2	0	4	3	0	0	0	0	0	0	0	0	0	0	0	0	0	0	0	0	0	0
Q9WU62-2;Q9WU62	Q9WU62-2	Incenp	0	0	0	0	0	0	0	0	0	0	0	0	0	0	1	0	0	0	0	0	0	0	0	0	0	0	0	0	0	0	0	0	0	0	0	0	0	0	0	0	0	0	0	0	0	0	0
Q9Z0N1	Q9Z0N1	Eif2s3x	0	0	0	0	0	1	1	1	0	0	0	0	0	0	0	0	0	0	0	0	0	0	0	0	0	0	0	0	0	0	0	0	0	0	0	0	0	0	0	0	0	0	0	0	20397	29989	18451
Q9Z0W3	Q9Z0W3	Nup160	0	0	0	0	0	0	0	1	0	0	0	0	0	0	0	0	0	0	0	0	0	0	0	0	0	0	0	0	0	0	0	0	0	0	0	0	0	0	0	0	0	0	0	0	0	0	24626
Q9Z1N5;G3UXI6	Q9Z1N5	Ddx39b	0	0	0	0	0	0	0	0	0	0	0	0	0	0	0	0	0	0	0	0	0	0	0	0	0	0	0	0	0	0	0	0	0	0	0	0	1	1	1	0	0	0	0	0	0	0	0
Q9Z204-2;Q9Z204;Q9Z204-4;Q9Z204-3;Q9Z204-5	Q9Z204-2	Hnrnpc	0	0	0	0	0	0	0	0	0	0	0	0	1	5	6	2	0	0	0	0	1	0	0	0	1	0	0	0	0	0	0	0	0	0	0	0	0	0	0	0	0	0	0	0	0	0	0
Q9Z277;Q9Z277-2	Q9Z277	Baz1b	0	0	0	0	0	0	0	0	0	0	0	0	0	0	1	1	3	6	1	2	0	0	0	0	0	0	0	0	0	0	0	0	0	0	0	0	0	0	0	0	0	0	0	0	0	0	0
Q9Z2D8;Q9Z2D8-2;D3YTR5;D3YTR4;F6WZH1;F6UPR7;Q9Z2E1	Q9Z2D8	Mbd3	0	1	2	4	0	0	2	0	0	0	0	0	0	0	1	0	2	10	10	10	8	8	0	2	8	4	0	1	2	0	0	0	0	0	0	0	0	0	1	0	22893	136250	329080	0	0	53012	0
Q9Z2N8;D3YVN1;F8WI57;Q99MR0	Q9Z2N8	Actl6a	0	0	0	0	0	0	0	0	0	0	0	0	0	0	0	0	0	0	0	0	0	0	0	0	0	0	0	0	0	0	0	0	0	1	5	0	0	0	0	0	0	0	0	0	0	0	0
Q9Z315	Q9Z315	Sart1	0	0	0	0	0	0	0	0	1	0	0	0	0	0	0	0	0	0	0	0	0	0	0	0	0	0	0	0	0	0	0	0	0	0	0	0	0	0	0	0	0	0	0	0	0	0	0
REV__A2AT70;REV__F7CR78;REV__E9Q8N1;REV__E9Q8K5;REV__A2ASS6	REV__A2AT70	Ttn	0	0	0	1	0	0	0	1	1	0	0	0	0	0	0	0	0	0	0	0	0	0	0	0	0	0	0	0	0	0	0	0	0	0	0	0	0	0	1	0	0	0	85116	0	0	0	70870
REV__P28236	REV__P28236	Gja8	0	0	1	0	0	0	0	0	0	0	0	0	0	0	0	0	0	0	0	0	0	0	0	0	0	0	0	0	0	0	0	0	0	0	0	0	0	0	0	0	0	22272	0	0	0	0	0
REV__Q56A10-2;REV__Q56A10	REV__Q56A10-2	Znf608	0	0	0	0	0	0	0	0	0	0	1	0	0	0	0	0	0	0	0	0	0	0	0	0	0	0	0	0	1	1	0	0	1	0	0	0	0	0	0	0	0	0	0	0	0	0	0
REV__Q8VFK7	REV__Q8VFK7	Olfr1020	0	0	0	0	0	0	0	0	0	0	0	0	1	0	0	0	0	0	0	0	0	0	0	0	0	0	0	0	0	0	0	0	0	0	1	0	0	0	0	0	0	0	0	0	0	0	0
[truncated: 109 more columns]

## Sheet: Rpl3
Protein Group Accession Numbers	Major Protein Accession Number	Major Protein Name	Unique peptides 1	Unique peptides 10	Unique peptides 11	Unique peptides 12	Unique peptides 13	Unique peptides 14	Unique peptides 15	Unique peptides 16	Unique peptides 17	Unique peptides 18	Unique peptides 19	Unique peptides 2	Unique peptides 20	Unique peptides 21	Unique peptides 22	Unique peptides 23	Unique peptides 24	Unique peptides 25	Unique peptides 26	Unique peptides 27	Unique peptides 28	Unique peptides 29	Unique peptides 3	Unique peptides 30	Unique peptides 31	Unique peptides 32	Unique peptides 33	Unique peptides 34	Unique peptides 35	Unique peptides 36	Unique peptides 37	Unique peptides 38	Unique peptides 39	Unique peptides 4	Unique peptides 40	Unique peptides 41	Unique peptides 42	Unique peptides 43	Unique peptides 5	Unique peptides 6	Unique peptides 7	Unique peptides 8	Unique peptides 9	Intensity 1	Intensity 10	Intensity 11	Intensity 12
Q3UH28;Q3U1M7;A2A483;E9Q8D1;A2A485;A2A482;E9Q8D3;A2A484	Q3UH28	Zmynd8	0	0	0	0	0	0	0	1	1	1	1	0	0	0	1	1	1	1	0	0	1	1	0	3	1	0	0	0	0	0	0	0	0	0	0	0	0	0	0	0	0	0	0	0	0	0	0
A2A6S1;Q3TB48	A2A6S1	Tmem104	0	0	0	0	0	0	0	0	0	0	0	0	0	0	0	0	0	0	0	0	0	0	0	0	0	0	0	0	0	1	0	0	0	0	0	0	0	0	0	0	0	0	0	0	0	0	0
A2AF35;A2AF34;E9PZF7;A2AF28	A2AF35	Slc25a53	0	0	0	0	0	0	0	0	0	0	0	0	0	0	0	0	0	0	0	0	0	0	0	0	0	0	0	0	0	0	0	0	0	0	0	0	0	0	0	0	0	0	1	0	0	0	0
A2AFI9;A2AFJ1;Q60973;F6U539;F6ZLC6	A2AFI9	Rbbp7	2	2	2	2	2	2	2	2	1	2	2	2	2	2	2	2	2	2	2	1	2	2	2	2	2	0	0	0	0	0	0	0	0	2	0	0	0	0	2	2	2	2	2	16999000	7566900	5589300	1189100
A2AFK7;Q91VC3	A2AFK7	Eif4a3	0	0	0	0	0	0	0	0	0	0	0	0	0	0	0	0	0	0	0	0	0	0	0	0	0	0	0	0	0	0	0	0	0	0	0	0	0	0	0	0	0	1	0	0	0	0	0
A2AKX3-2;A2AKX3	A2AKX3-2	Setx	0	0	0	0	0	0	0	0	1	1	1	0	0	0	0	0	0	0	0	0	0	0	0	0	0	0	0	0	0	0	0	0	0	0	0	0	0	0	0	0	0	0	0	0	0	0	0
B1ARR6;B1ARR7;D3YVD3;D3Z2S4;B0QZL1;D3Z6E4;P17183;P17182	B1ARR6	Eno2	0	0	0	0	0	0	0	1	1	0	0	0	0	0	0	0	0	0	0	0	0	0	0	0	0	0	0	0	0	0	0	0	0	0	0	0	0	0	0	0	0	0	0	0	0	0	0
B0V2N8;B0V2N7;P07356	B0V2N8	Anxa2	0	0	0	0	0	0	0	1	0	1	1	0	0	1	1	0	1	0	0	0	0	1	0	0	1	0	0	0	0	0	0	0	0	0	0	0	0	0	0	0	0	0	0	0	0	0	0
B1ARY8	B1ARY8	Gm572	0	0	0	0	1	0	0	1	0	0	1	0	0	0	0	0	0	0	0	0	0	0	0	0	0	0	0	0	0	0	0	0	0	0	0	0	0	0	0	0	0	0	0	0	0	0	0
B1AS48;Q9CWL2-2;Q9CWL2;B1AS46	B1AS48	Casz1	0	0	0	0	0	0	0	0	0	1	0	0	0	0	0	0	0	0	0	0	0	0	0	0	0	0	0	0	0	0	0	0	0	0	0	0	0	0	0	0	0	0	0	0	0	0	0
D6REE9;Q3TFT3;B1AXC7;B1AXC5;B1AXC8;Q8K2Q5	D6REE9	Chchd7	0	0	0	1	0	0	0	0	0	0	0	0	0	0	0	0	0	0	0	0	0	0	0	0	0	0	0	0	0	0	0	0	0	0	0	0	0	0	0	0	0	0	0	0	0	0	0
H3BK96;H3BKD0;H3BLL4;P61979-3;D3Z5X4;B2M1R6;P61979;D3YWG1;P61979-2;H3BJS9;H3BKI8;H3BLP7	H3BK96	Hnrnpk	0	0	0	1	0	1	0	1	1	1	1	0	0	0	0	0	1	0	1	2	1	0	1	1	1	0	0	0	0	0	0	0	0	0	0	0	0	0	0	0	0	0	0	0	0	0	0
B2RX56	B2RX56	Gm14137	0	0	0	0	0	0	0	0	0	0	1	0	0	0	0	0	0	0	0	0	0	0	0	0	0	0	0	0	0	0	0	0	0	0	0	0	0	0	0	0	0	0	0	0	0	0	0
B7ZCR6;Q6PHP4	B7ZCR6	Znf512b	0	0	1	1	1	0	1	0	0	0	0	0	0	0	0	0	0	0	0	0	0	0	0	0	0	0	0	0	0	0	0	0	0	0	0	0	0	0	0	0	0	0	0	0	0	32941	43244
B8JK33;B8JK32;Q9D0E1-2;Q9D0E1	B8JK33	Hnrnpm	0	0	0	1	1	0	0	0	0	0	0	0	0	0	0	0	0	0	0	0	0	0	0	0	0	0	0	0	0	0	0	0	0	0	0	0	0	0	0	0	0	0	0	0	0	0	55691
B8JKK2;Q9CZM2;E9QAZ2;E9Q1X1	B8JKK2	Gm10020	0	0	0	0	0	0	0	0	0	0	0	0	0	0	0	0	0	0	0	0	0	0	0	0	1	0	0	0	0	0	0	0	0	0	0	0	0	0	0	0	0	0	0	0	0	0	0
CON__P01966	CON__P01966	Hemoglobin subunit alpha	0	1	0	1	0	1	0	0	1	0	1	0	0	0	0	0	0	0	0	0	0	1	0	0	0	0	0	0	0	0	0	0	0	0	0	0	0	1	0	0	0	0	0	0	40280	0	47391
CON__P02533;Q61414;Q6IFX2;CON__Q6IFX2;CON__A2A4G1;B1AQ77;CON__P08727;CON__Q61782;Q8CCX5-2;Q8CCX5;CON__Q8N1A0;CON__P35900;Q9D312;CON__Q9D312	CON__P02533	KRT14 Keratin, type I cytoskeletal 14	0	0	1	0	0	1	0	0	0	0	0	1	1	1	1	0	0	1	2	3	0	0	0	0	1	0	0	0	0	0	0	0	1	0	0	1	1	1	0	0	0	0	0	0	0	262170	0
CON__P02538;Q8VED5;CON__Q8VED5;CON__O95678;CON__P12035;CON__Q5XKE5;E9Q1Z0;CON__H-INV:HIT000016045;Q6IFZ8	CON__P02538	KRT6A Keratin, type II cytoskeletal 6A	0	0	1	0	0	1	0	0	0	0	0	0	1	1	0	0	0	0	1	1	0	0	0	0	1	0	0	0	0	0	0	0	1	0	1	1	1	0	0	0	0	0	0	0	0	3247800	0
CON__P02662	CON__P02662	Alpha-S1-casein	0	0	1	0	0	0	0	1	1	1	1	0	0	0	0	0	1	1	0	0	0	0	0	1	1	2	0	0	0	0	0	0	0	0	0	0	0	0	0	0	0	0	0	0	0	37596	0
CON__P02666	CON__P02666	Beta-casein	0	0	0	0	0	0	0	0	0	0	0	0	0	0	0	0	0	0	0	0	0	0	0	0	0	1	0	0	0	1	1	1	0	0	0	1	0	0	0	0	0	0	0	0	0	0	0
CON__P02754	CON__P02754	Beta-lactoglobulin	2	2	3	2	4	1	2	1	3	3	3	2	2	1	1	3	4	5	5	4	3	3	3	2	2	0	0	0	0	0	2	1	2	2	1	2	2	3	3	2	2	2	0	823860	1317700	1552600	1267000
CON__P02769;CON__P02768-1	CON__P02769	Bovine serum albumin precursor	2	5	3	6	4	1	3	3	2	2	3	1	2	2	2	2	2	3	7	3	2	3	2	3	2	0	0	1	1	1	1	1	1	2	1	0	0	1	3	2	4	4	15	193600	997810	221100	1063300
CON__P04259	CON__P04259	KRT6B Keratin, type II cytoskeletal 6B	0	0	1	0	0	0	0	0	0	0	0	0	0	0	0	0	0	0	2	2	0	0	0	0	0	0	0	0	0	0	0	0	0	0	0	0	0	0	0	0	0	0	0	0	0	58969	0
CON__P04264;P04104;Q6IFZ6;CON__Q6IFZ6	CON__P04264	KRT1 Keratin, type II cytoskeletal 1	0	2	7	2	9	13	1	0	0	7	4	4	9	9	5	5	3	9	14	19	5	3	0	3	4	0	0	9	4	0	1	4	6	3	0	5	9	11	1	0	3	7	7	131230	762080	2300600	276480
P05784;CON__P05784	P05784	Krt18	0	0	0	0	0	0	0	0	1	1	1	0	1	1	0	0	0	0	0	1	0	0	0	0	1	0	0	0	0	0	0	0	0	0	0	0	0	0	0	0	0	0	0	0	0	0	0
CON__P05787;P11679;CON__H-INV:HIT000292931	CON__P05787	Krt8	0	0	0	0	0	0	0	1	0	0	0	0	0	1	0	0	0	0	0	1	0	0	0	0	0	0	0	0	0	0	0	0	0	0	0	0	0	0	0	0	0	0	0	0	0	0	0
CON__Q3KNV1;CON__P08729	CON__Q3KNV1	KRT7 keratin 7	0	0	0	0	0	0	0	1	1	0	0	0	1	1	1	0	1	0	0	1	0	0	0	0	1	0	0	0	0	0	0	0	0	0	0	0	0	0	0	0	0	0	0	0	0	0	0
CON__P08779;Q9Z2K1;CON__Q9Z2K1;CON__Q3ZAW8	CON__P08779	KRT16 Keratin, type I cytoskeletal 16	0	0	1	0	0	5	0	0	0	0	0	0	1	1	0	0	0	0	2	6	0	0	0	0	0	0	0	0	0	0	0	0	0	0	0	0	1	0	0	0	0	0	0	0	49266	470320	0
CON__P13645;P02535-3;P02535-2;A2A513;P02535;CON__P02535-1;P08730-2;CON__Q148H6;CON__Q7Z3Y7;CON__Q7Z3Z0;CON__Q7Z3Y8;Q61897;CON__Q14525;Q62168;Q61765;CON__Q9UE12;CON__Q15323;CON__A2A5Y0;CON__Q92764;Q6IFX3;Q8VCW2;CON__Q14532;CON__A2AB72;B1ATJ5;Q497I4;CON__Q497I4;CON__O76015;A6BLY7;CON__O76013;CON__Q7Z3Y9;CON__O76014;B1AQ75;CON__REFSEQ:XP_986630;CON__Q99456;A1L317;CON__Q2M2I5	CON__P13645	KRT10 Keratin, type I cytoskeletal 10	2	5	7	4	4	7	4	1	0	9	4	3	8	6	3	6	3	9	5	9	2	6	1	1	1	0	0	0	4	2	3	2	2	7	0	6	6	7	0	1	5	4	3	386610	339280	984380	721860
CON__P13647	CON__P13647	KRT5 Keratin, type II cytoskeletal 5	0	0	2	0	1	2	0	0	0	2	0	2	3	4	1	1	0	3	3	3	0	0	0	0	1	0	0	1	0	0	0	0	1	1	0	2	2	0	0	0	1	2	0	0	0	675220	0
CON__P19012	CON__P19012	KRT15 Keratin, type I cytoskeletal 15	0	0	0	0	0	0	0	0	0	0	0	0	0	0	0	0	0	0	0	0	0	0	0	0	0	0	0	0	0	0	0	0	0	0	0	0	0	0	0	0	0	0	0	0	0	0	0
CON__P34955	CON__P34955	Alpha-1-antiproteinase precursor	0	1	0	1	0	1	1	0	2	1	2	1	1	1	1	1	1	1	0	1	0	1	1	1	1	0	0	0	0	0	0	0	0	0	1	0	0	0	0	1	0	0	0	0	33849	0	40299
CON__P35527	CON__P35527	KRT9 Keratin, type I cytoskeletal 9	0	0	1	1	3	8	0	0	0	0	2	7	5	5	1	1	3	1	8	12	1	0	0	1	1	0	0	5	6	0	0	1	2	0	0	0	4	5	0	0	1	5	2	0	0	427810	77115
CON__P35908;Q6IFZ9;Q9R0H5;CON__Q9R0H5;Q6NXH9;CON__Q6NXH9;CON__P19013	CON__P35908	KRT2 Keratin, type II cytoskeletal 2 epidermal	2	0	0	3	1	2	0	1	0	7	2	0	1	0	0	2	1	5	2	0	0	1	0	2	0	0	0	0	0	3	1	2	2	4	0	2	4	3	0	0	0	4	0	424070	28194	168790	527940
CON__P48668	CON__P48668	KRT6C Keratin, type II cytoskeletal 6C	0	0	0	0	0	0	0	0	0	0	0	0	0	0	0	0	0	0	0	0	0	0	0	0	0	0	0	0	0	0	0	0	0	0	0	0	0	0	0	0	0	0	0	0	0	508980	0
CON__Q04695;Q9QWL7;CON__Q9QWL7;P19001;CON__P19001	CON__Q04695	Krt17	0	0	0	0	0	0	0	1	1	0	0	0	0	1	1	0	0	0	0	1	0	0	0	0	0	0	0	0	0	0	0	0	0	0	0	0	0	0	0	0	0	0	0	0	0	0	0
Q0VBK2;CON__Q6KB66-1;CON__Q0VBK2	Q0VBK2	Krt80	0	0	0	0	0	0	0	0	0	1	0	0	0	0	0	0	0	0	0	0	0	0	0	0	0	0	0	0	0	0	0	0	0	0	0	0	0	0	0	0	0	0	0	0	0	0	0
CON__Q1RMK2	CON__Q1RMK2	IGHM protein	0	0	0	0	0	0	0	0	0	0	0	0	0	0	0	0	0	0	0	0	0	0	0	1	0	0	0	0	0	0	0	0	0	0	0	0	0	1	0	0	0	0	0	0	0	0	0
CON__Q5D862	CON__Q5D862	FLG2 Filaggrin-2	0	0	0	0	0	0	0	0	0	1	0	0	1	0	0	0	0	0	0	0	0	0	0	0	0	0	0	0	0	0	0	0	0	1	0	0	0	0	0	0	0	0	0	0	0	0	0
CON__Q7Z794	CON__Q7Z794	KRT77 Keratin 77	0	0	0	0	0	0	0	0	0	3	0	0	0	0	0	0	0	0	0	0	0	0	0	0	0	0	0	0	0	0	0	0	0	0	0	0	0	0	0	0	0	0	0	0	0	0	0
Q9Z2D8-2;D3YTR5;Q9Z2D8;D3YTR4;F6WZH1;F6UPR7	Q9Z2D8-2	Mbd3	0	1	3	1	4	1	0	0	0	1	0	0	0	1	8	7	8	7	7	6	6	5	0	1	1	0	0	0	0	0	0	0	0	0	0	0	0	0	0	0	0	0	1	0	367360	907710	475440
P12970;L7N202;D3YXT4;F6YI27;F6SSI5;F6ZVW4	P12970	Gm5619	0	0	0	0	2	0	0	0	0	0	1	0	0	0	1	0	0	0	0	1	0	0	0	1	0	0	0	0	0	0	0	0	0	0	0	0	0	0	0	0	0	0	0	0	0	0	0
O09106;D3YYI8;O88895;Q3UM33	O09106	Gm10093	0	1	2	1	1	0	1	0	2	1	2	0	1	1	3	3	4	4	4	2	2	2	0	2	3	0	0	0	0	0	0	0	0	0	0	0	0	0	0	0	0	0	1	0	6984700	4841600	992720
D3YYX4;Q8VDL9	D3YYX4	Glis2	0	0	0	0	0	0	0	0	0	0	0	0	0	0	0	0	0	0	0	0	0	0	0	0	0	1	0	0	0	0	0	0	0	0	0	0	0	0	0	0	0	0	0	0	0	0	0
D3Z5X8;D3Z7N3;D3Z345;Q08288	D3Z5X8	Lyar	0	0	0	0	0	0	0	0	0	0	0	0	0	0	0	0	0	0	0	0	0	0	0	0	0	0	0	0	0	0	0	0	0	0	0	0	0	0	0	0	0	0	1	0	0	0	0
D3Z390;Q921C5;Q921C5-2	D3Z390	Bicd2	0	0	0	0	0	0	0	0	0	0	0	0	0	1	0	0	0	0	0	0	0	0	0	0	0	0	0	0	0	0	0	0	0	0	0	0	0	0	1	1	0	0	0	0	0	0	0
D3Z4W5;Q9D9G7	D3Z4W5	1700074P13Rik	0	0	0	0	0	0	0	0	0	0	0	0	0	0	0	0	0	0	0	0	0	0	0	1	0	0	0	0	0	0	0	0	0	0	0	0	0	1	0	0	0	0	0	0	0	0	0
D6RIL9	D6RIL9	Clcf1	0	0	0	0	0	0	0	0	0	0	0	0	0	0	0	0	0	0	0	0	0	0	0	0	0	0	0	0	0	0	0	0	0	0	0	0	0	0	0	0	0	1	0	0	0	0	0
P47911;E9PUX4	P47911	Gm5428	0	0	0	0	0	0	0	0	0	0	0	0	0	0	0	0	0	0	0	0	0	0	0	1	0	0	0	0	0	0	0	0	0	0	0	0	0	0	0	0	0	0	0	0	0	0	0
E9PVG8;E9Q9C6;E9Q0B5	E9PVG8	Fcgbp	0	0	0	0	0	0	0	0	0	0	0	0	0	0	0	0	0	0	0	1	0	0	0	0	0	0	0	0	0	1	0	0	0	0	0	1	0	0	0	0	0	0	0	0	0	0	0
E9PW10	E9PW10	Triml2	0	0	0	0	0	0	0	0	0	0	0	0	0	0	0	0	0	0	1	0	0	0	0	0	0	0	0	0	0	0	0	0	0	0	0	0	0	0	0	0	0	0	1	0	0	0	0
E9PWA7	E9PWA7	Arpc4	0	0	0	0	1	0	0	0	0	0	1	0	0	0	0	0	0	0	0	0	0	0	0	0	0	0	0	0	0	0	0	0	0	0	0	0	0	0	0	0	0	0	0	0	0	0	0
E9PXU1;Q8BND4;Q6PCM2-2;Q6PCM2	E9PXU1	Ints6	0	0	0	0	0	0	0	0	0	0	0	0	0	0	0	1	1	1	1	1	0	0	0	0	0	0	0	0	0	0	0	0	0	0	0	0	0	0	0	0	0	0	0	0	0	0	0
E9PZW0;E9Q557	E9PZW0	Dsp	0	0	0	0	0	1	0	0	0	0	0	0	0	0	0	0	0	0	0	3	0	0	0	0	0	0	0	0	0	0	0	0	0	0	0	0	0	0	0	0	0	0	0	0	0	0	0
Q8R316-2;E9Q469;Q8R316;E9Q1A8	Q8R316-2	Hbp1	0	0	0	0	1	0	0	0	0	0	0	0	0	0	0	0	0	0	0	0	0	0	0	0	0	0	0	0	0	0	0	0	0	0	0	0	0	0	0	0	0	0	0	0	0	0	0
E9Q9J0;P62984;J3QK04;P62983;E9Q4P0;E9Q5F6;E9QNP0;Q5SX22;P0CG49;P0CG50;F6X7C4	E9Q9J0	Gm780	0	0	0	2	1	1	1	1	1	1	2	0	0	1	1	0	1	1	0	1	1	1	1	1	1	0	0	0	0	0	0	0	0	0	0	0	0	1	1	0	0	0	1	0	0	0	85316
E9Q6W4	E9Q6W4	Zfp296	0	1	1	1	1	1	0	0	3	3	5	0	4	4	6	3	2	4	4	5	4	1	0	3	0	0	0	0	0	0	0	0	0	0	0	0	0	0	0	0	1	1	0	0	201220	137500	65373
G3UYP4;G3UYG5;Q9JK45;E9Q9F1	G3UYP4	Kcnq5	0	0	0	0	0	0	0	0	0	0	0	0	0	0	0	0	0	0	0	0	0	0	0	0	0	0	1	0	0	0	0	0	0	0	0	0	0	0	0	0	0	0	0	0	0	0	0
E9QAS4;Q6PDQ2;E9QAS5;F6WR45;E9PYU4;A2A8L1;E9PYL1;F7C528;E9Q614;B1AR17;F6V4V3	E9QAS4	Chd4	0	0	0	0	0	0	0	0	2	1	4	0	2	2	7	9	10	19	16	22	31	20	0	16	7	0	0	0	1	0	0	0	0	0	0	0	0	0	0	0	0	0	0	0	0	0	0
Q8CHY6;E9QMN5	Q8CHY6	Gatad2a	0	2	3	7	4	3	2	2	1	2	3	0	1	3	9	10	13	16	18	15	14	13	0	11	4	0	0	0	0	0	0	0	0	0	0	0	0	0	0	0	0	1	0	0	115740	983010	1921200
F6R7E8	F6R7E8	Gm2663	0	0	0	0	0	0	0	0	0	0	0	0	0	0	0	0	0	0	1	0	0	0	0	0	0	0	0	0	0	0	0	0	0	0	0	0	0	0	0	0	0	0	0	0	0	0	0
P68254-2;Q9CQV8-2;P68254;P63101;Q9CQV8;P68510;P61982;O70456;P62259;F6YY69;F6VW30	P68254-2	Ywhaq	0	0	0	0	0	0	0	1	0	0	0	0	1	1	1	0	1	1	0	1	1	0	0	1	1	0	0	0	0	0	0	0	0	0	0	0	0	1	0	0	0	0	0	0	0	0	0
F8VQ05	F8VQ05	Fryl	0	0	0	0	1	0	0	0	0	0	0	0	0	0	0	0	0	0	0	0	0	0	0	0	0	0	0	0	0	0	0	0	0	0	0	0	0	0	0	0	0	0	0	0	0	0	0
F8WHY8;E9PX23;Q8K4B0	F8WHY8	Mta1	0	1	1	2	1	2	1	1	1	2	1	0	1	1	3	4	5	6	6	4	4	3	0	2	2	0	0	0	1	0	0	0	0	0	0	0	0	0	0	0	0	0	1	0	60582	95288	555140
F8WIX8;Q8CGP6;Q8R1M2;Q8CGP4;Q64523;Q8CGP7;Q8CGP5;Q8BFU2;Q6GSS7;P22752;G3UWL7;Q3UA95;Q3THW5;P0C0S6;Q64522;P27661	F8WIX8	H2afj	0	1	1	1	1	1	1	1	1	1	1	0	1	2	1	1	1	2	1	2	1	2	0	1	0	0	0	0	0	0	0	0	0	0	0	0	0	0	0	0	0	1	0	0	244800	289540	241850
G3UW89;Q80TS5-2;Q80TS5;Q6KAS7-2;Q6KAS7	G3UW89	Znf423	0	0	0	0	0	0	0	0	0	0	0	0	0	0	0	0	0	0	0	0	0	2	0	4	4	0	3	1	1	0	0	0	1	0	0	0	0	0	0	0	0	0	0	0	0	0	0
G3UWJ8;G3UXT6;G3UZK5;Q60960	G3UWJ8	Kpna1	0	1	1	1	0	0	0	0	0	0	0	0	0	0	0	0	0	0	0	0	0	0	0	0	0	0	0	0	0	0	0	0	0	0	0	0	0	0	0	0	0	0	0	0	211150	160020	28836
G3UXB3	G3UXB3	Nkx1-1	0	0	0	0	0	0	0	0	0	0	0	0	1	0	1	0	0	0	0	0	0	0	0	0	0	0	0	0	0	0	0	0	0	0	0	1	0	0	0	0	1	0	1	0	0	0	0
G3UZK4;P35980;G3UYV6;G3UX28;G3UZJ6	G3UZK4	Rpl18 PE	0	1	1	0	0	0	0	0	0	0	0	0	0	0	0	0	0	1	0	0	0	1	0	2	2	0	0	0	0	0	0	0	0	0	0	0	0	0	0	0	0	0	1	0	38832	55340	0
G3X9C2	G3X9C2	Nccrp1	0	0	0	0	0	0	0	0	0	1	0	0	0	0	0	0	0	0	0	0	0	0	0	0	0	0	0	0	0	0	0	0	0	1	0	0	0	0	0	0	0	0	0	0	0	0	0
Q9ER64;G5E833	Q9ER64	Osbpl5	0	0	0	0	0	0	0	0	0	0	0	0	0	0	0	0	0	1	0	0	1	1	0	0	1	0	0	0	0	0	0	0	1	0	0	0	0	0	0	0	0	0	0	0	0	0	0
G5E839;P80315	G5E839	Cct4	0	0	0	0	0	0	0	0	0	0	0	0	0	1	1	0	0	0	0	0	0	0	0	0	0	0	0	0	0	0	0	0	0	0	0	0	0	0	0	0	0	0	0	0	0	0	0
Q9D4H9-3;Q9D4H9;G5E8S0;Q9D4H9-2	Q9D4H9-3	Phf14	0	0	0	0	0	0	0	0	0	0	0	0	0	0	0	0	0	0	0	1	0	1	0	1	0	0	0	0	0	0	0	0	0	0	0	0	0	0	0	0	0	0	0	0	0	0	0
H3BKD3;Q9CPX4;P49945;P29391	H3BKD3	Ftl2	0	0	0	0	0	0	0	0	0	0	1	0	0	0	0	0	0	0	0	0	0	0	0	0	0	0	0	0	0	0	0	0	0	0	0	0	0	0	0	0	0	0	0	0	0	0	0
O35344	O35344	Kpna3	0	1	2	1	1	1	1	1	0	1	0	0	0	0	0	1	1	2	2	1	1	1	0	0	0	0	0	0	0	0	0	0	0	0	0	0	0	0	1	0	0	1	1	0	335250	322730	166200
P01868;P01869	P01868	Ighg1	0	0	0	0	0	0	0	0	1	1	1	0	1	1	0	0	0	1	0	0	0	0	0	0	0	0	0	0	0	0	0	0	0	0	0	0	0	0	0	0	0	0	0	0	0	0	0
P02088;A8DUK4	P02088	Hbbt1	0	0	0	0	0	0	0	0	0	0	0	0	0	0	0	0	0	0	0	0	0	0	0	0	0	0	0	0	0	0	0	0	1	0	0	0	0	0	0	0	0	0	0	0	0	0	0
P02089	P02089	Hbb-b2	0	0	0	0	0	0	0	0	0	0	0	0	0	0	0	0	0	0	0	0	0	0	0	0	0	0	0	0	0	0	0	0	1	0	0	0	0	0	0	0	0	0	0	0	0	0	0
P68373;P05213;P68369;P68368;Q9JJZ2;P05214	P68373	Tuba1a	0	0	0	1	0	0	0	1	1	0	1	0	1	1	0	0	0	0	0	2	0	0	0	0	1	0	0	0	0	0	0	0	0	0	0	0	0	1	0	0	0	0	0	0	0	0	68786
P10126;P62631	P10126	Eef1a2	0	1	1	0	0	0	0	0	0	0	0	0	0	0	0	0	0	0	0	0	0	0	0	0	0	0	0	0	0	0	0	0	0	0	0	0	0	0	0	0	0	0	1	0	51880	18765	0
Q9D2U9;Q8CGP2;Q8CGP1;Q8CGP0;Q6ZWY9;Q64525;Q64524;Q64478;Q64475;P10854;P10853;Q8CBB6;Q8CGP2-2;G3X9D5;P70696	Q9D2U9	Hist1h2bk	1	1	1	2	2	1	1	1	1	1	2	0	1	2	1	1	2	1	0	1	0	1	1	0	2	0	0	0	0	0	1	0	0	0	0	0	0	0	0	1	0	0	0	0	32734	39937	495480
P11499;P07901;E9Q3D6;B7ZC50	P11499	Hsp90aa1	0	0	0	1	0	0	0	0	0	1	2	0	0	2	0	0	1	0	0	0	0	0	0	1	0	0	0	0	0	0	0	0	0	0	2	0	0	0	0	0	0	0	0	0	0	0	21157
S4R1N1;P14869	S4R1N1	Rplp0	1	0	0	0	0	1	0	1	1	1	1	0	1	1	1	1	1	1	0	1	0	0	0	1	1	0	0	0	0	0	0	0	0	1	0	0	0	0	0	0	0	0	0	0	0	0	0
P15864;P43277	P15864	Hist1h1d	0	1	1	0	1	0	0	0	0	0	0	0	0	0	0	0	1	0	0	0	0	0	0	0	0	0	0	0	0	0	0	0	0	0	0	0	0	0	0	0	1	1	0	0	97717	83629	0
P16125;D3Z7F0;D3YVR7;D3Z736;D3YZE4;D3YZQ9;P06151;P00342;G5E8N5	P16125	Ldhb	0	4	4	2	2	0	1	0	0	0	0	0	0	1	0	0	0	0	0	0	0	0	0	0	0	0	0	0	0	0	0	0	0	0	0	0	1	1	0	0	0	0	0	0	7999600	2968700	342240
Q62095;P16381;Q62167	Q62095	D1Pas1	0	0	0	0	0	0	0	1	1	0	0	0	1	1	1	1	0	1	0	1	0	0	0	0	0	0	0	0	0	0	0	0	0	0	0	0	0	0	0	0	0	0	0	0	0	0	0
S4R257;S4R1W1;P16858	S4R257	Gm3839	0	0	1	1	0	0	0	0	0	1	0	0	0	1	0	0	0	0	0	0	1	1	0	1	0	0	0	0	0	0	0	1	0	0	0	0	0	0	1	1	0	1	0	0	0	92394	51077
P20029	P20029	Hspa5	0	0	3	0	1	0	0	0	0	0	0	0	0	0	0	0	0	0	0	0	0	0	0	0	0	0	0	0	0	0	0	0	0	0	0	0	0	0	0	0	0	0	0	0	0	352130	0
P20152	P20152	Vim	0	0	0	0	0	0	0	0	0	0	0	0	1	1	1	0	0	0	0	0	0	0	0	0	0	0	0	0	0	0	0	0	0	0	0	0	0	0	0	0	0	0	0	0	0	0	0
P24788	P24788	Cdk11b	0	0	0	0	0	0	0	0	0	0	0	0	0	0	0	0	0	0	0	0	0	0	0	0	0	0	0	0	0	0	1	0	0	0	0	0	0	0	0	0	0	0	0	0	0	0	0
P28229	P28229	Gjc1	0	0	0	0	0	0	0	0	0	0	0	0	0	0	0	0	0	0	0	0	0	0	0	0	0	0	0	0	1	0	0	0	0	0	0	0	0	0	0	0	0	0	0	0	0	0	0
P52293;A2A600;A2A601;F2Z431;A2A602;A6PW68	P52293	Importin subunit alpha-1	0	9	9	2	3	2	2	1	1	1	2	0	0	0	0	1	2	2	0	0	1	0	0	0	0	0	0	0	0	0	0	0	0	0	0	0	0	0	0	0	2	1	2	0	12775000	4376800	363550
P52480-2;P52480	P52480-2	Pkm	0	0	0	0	0	0	0	0	0	0	1	0	1	1	1	1	1	1	0	0	0	0	0	0	1	0	0	0	0	0	0	0	0	0	0	0	0	0	0	0	0	0	0	0	0	0	0
P61965;F6Q3W0	P61965	Wdr5	0	0	0	0	2	1	1	0	0	0	2	0	0	1	3	3	3	4	2	2	3	3	0	1	2	0	0	0	0	0	0	0	0	0	0	0	0	0	0	0	0	0	0	0	0	0	0
P62806	P62806	Hist1h4a	0	1	3	1	2	1	1	0	3	3	1	1	1	2	3	2	2	2	1	2	3	3	1	1	1	0	0	0	0	1	0	2	0	0	0	1	0	1	1	0	0	0	0	0	108830	472820	151810
P62908	P62908	Rps3	0	0	0	0	0	0	0	0	0	0	0	0	0	0	0	0	0	0	0	0	0	0	0	0	0	0	0	0	0	0	0	0	0	0	0	0	0	0	1	0	0	0	0	0	0	0	0
P63017;Q504P4;P17156;D3Z5E2;D3YW43;P16627;Q61696;P17879	P63017	Hspa8	0	5	13	3	4	4	3	1	5	2	2	0	1	2	2	2	1	5	2	4	1	3	0	1	0	0	0	0	0	0	0	0	0	0	0	0	0	0	1	0	0	0	0	0	837890	11607000	417580
P68372;Q9D6F9	P68372	Tubb4a	0	0	0	0	0	0	0	0	0	0	0	0	0	0	0	0	0	0	0	0	0	1	0	0	0	0	0	0	0	0	0	0	0	0	0	0	0	0	0	0	0	0	0	0	0	0	0
P70288;Q8BQ10	P70288	Hdac2	0	1	0	0	1	0	0	0	1	1	0	0	0	0	2	3	3	4	1	2	2	2	0	0	0	0	0	0	0	0	0	0	0	0	0	0	0	0	0	0	0	0	1	0	104610	0	0
P99024;Q9CWF2;Q7TMM9;Q9ERD7	P99024	Tubb2a	0	0	0	0	0	0	0	0	0	0	0	0	0	0	0	0	0	1	0	0	0	0	0	0	0	0	0	0	1	0	0	0	0	0	0	0	0	0	0	0	0	0	0	0	0	0	29459
Q02105	Q02105	C1qc	0	0	0	0	0	0	0	0	0	0	0	0	0	0	0	0	0	0	0	0	0	0	0	0	1	0	0	0	0	0	0	0	0	0	0	0	0	0	0	0	0	0	0	0	0	0	0
Q02257	Q02257	Jup	0	0	0	0	0	1	0	0	0	0	0	1	0	0	0	0	0	0	0	3	0	0	0	0	0	0	0	0	0	0	0	0	0	0	0	0	0	0	0	0	0	0	0	0	0	0	0
Q0KK56-2;Q0KK56	Q0KK56-2	Fam184b	0	1	0	0	1	0	0	0	0	0	0	0	0	0	0	0	0	0	0	0	0	0	0	0	0	0	0	0	0	0	0	0	0	0	0	0	0	0	0	0	0	0	0	0	188740	0	0
Q3U3A7;E9Q794;Q924K8-2;H3BLE1	Q3U3A7	Mta3	0	0	0	0	0	0	0	0	0	0	0	0	0	0	0	1	1	1	0	0	1	1	0	1	0	0	0	0	0	0	0	0	0	0	0	0	0	0	0	0	0	0	0	0	0	0	0
Q3UII8;Q924K8;H3BIY7	Q3UII8	Mta3	0	0	1	0	0	0	0	0	0	0	0	0	0	0	1	1	1	1	1	1	1	1	0	0	0	0	0	0	0	0	0	0	0	0	0	0	0	0	0	0	0	0	0	0	627160	615790	348350
Q3UMN9	Q3UMN9	Gm16686	0	0	0	0	0	0	0	0	0	0	0	0	1	0	0	0	0	0	0	0	0	0	0	0	0	0	0	0	0	0	0	0	0	0	0	0	0	0	0	0	0	0	0	0	0	0	0
Q3UV17;CON__Q8N1N4-2;CON__Q7RTT2;P07744;CON__P07744;CON__Q01546	Q3UV17	Krt76	1	1	1	0	1	1	0	0	0	1	1	1	1	1	1	1	1	1	1	1	1	1	1	0	1	0	0	0	0	0	0	0	1	1	0	1	1	1	0	1	0	1	1	118660	175410	186660	0
Q3V037	Q3V037	Gm136	0	0	0	0	0	0	0	0	0	0	0	0	0	0	1	0	0	0	0	0	0	0	0	0	0	0	0	0	0	0	0	0	0	0	0	0	0	0	0	0	0	0	0	0	0	0	0
Q5DTZ6-3;Q5DTZ6	Q5DTZ6-3	Rnf150	0	0	0	0	0	0	0	0	0	0	0	0	0	0	0	0	0	0	0	0	0	0	0	1	0	0	0	0	0	0	0	0	0	0	0	0	0	0	0	0	0	0	0	0	0	0	0
Q8BJ21;Q5U406	Q8BJ21	Zfp78	0	0	0	0	0	0	0	0	0	0	0	0	0	0	0	0	0	0	1	0	0	0	0	0	0	0	0	0	0	0	0	0	0	0	0	0	0	0	0	0	0	0	0	0	0	0	0
Q9JL19;Q5XJV5	Q9JL19	Ncoa6	0	0	0	0	0	0	0	0	0	0	0	0	0	0	0	0	0	1	0	0	1	0	0	0	0	0	0	0	0	0	0	0	0	0	0	0	0	0	0	0	0	0	0	0	0	0	0
Q60932-2;Q60932	Q60932-2	Vdac1	0	0	0	0	0	0	0	0	0	0	0	0	0	1	1	1	1	0	0	0	0	0	0	0	0	0	0	0	0	0	0	0	0	0	0	0	0	0	0	0	0	0	0	0	0	0	0
Q60972	Q60972	Rbbp4	4	2	1	1	1	1	1	1	1	1	1	2	1	1	1	1	3	2	1	1	1	1	1	1	1	0	0	0	0	0	0	0	0	2	0	0	0	0	2	2	2	1	3	99325000	28612000	16826000	2815000
Q6IQX8	Q6IQX8	Zfp219	0	2	2	2	4	3	2	2	2	0	1	0	0	0	0	0	0	1	1	0	0	0	0	0	0	0	0	0	0	0	0	0	0	0	0	0	0	0	1	0	0	0	0	0	729080	1197700	569620
Q9ER74;Q6P5E3	Q9ER74	Sall1	0	0	0	0	0	0	0	0	1	1	1	0	1	3	3	0	1	2	3	5	5	5	0	8	5	0	0	0	0	0	0	0	0	0	0	0	0	0	0	0	0	0	0	0	0	0	0
Q792Z0	Q792Z0	Prss3	0	1	1	1	1	1	1	0	0	0	1	0	1	1	1	0	0	0	0	1	1	1	1	1	0	0	1	1	1	1	0	1	0	0	0	0	0	1	0	1	0	0	0	0	586470	1284400	407940
Q792Z1	Q792Z1	Try10	0	0	0	0	0	0	0	0	0	0	0	0	0	0	0	0	0	0	0	0	0	0	0	0	0	0	0	0	0	0	0	1	0	0	0	0	0	0	0	0	0	0	0	0	0	0	0
Q7TSV6	Q7TSV6	Got1l1	0	0	0	0	0	0	0	0	0	0	0	0	0	0	0	0	0	0	0	0	0	0	0	0	0	0	0	0	0	0	0	0	0	0	0	0	0	0	0	0	0	0	1	0	0	0	0
Q80W93-3;Q80W93-2;Q80W93	Q80W93-3	Hydin	0	0	0	0	0	0	0	0	0	0	0	0	0	0	0	0	0	0	1	0	0	0	0	0	0	0	0	0	0	0	0	0	0	0	0	0	0	0	0	0	0	0	0	0	0	0	0
Q8BFZ3;B1ATY1;E9Q1F2;P63260;P60710;P63268;P68033;P62737	Q8BFZ3	Actb	0	0	0	0	0	0	0	0	1	0	0	0	0	0	0	0	0	0	0	0	0	1	0	0	0	0	0	0	0	0	0	0	0	0	0	0	0	0	0	0	0	0	0	0	0	0	0
Q8BWQ4	Q8BWQ4	Cmtr2	0	0	1	0	0	1	0	1	0	0	0	1	0	1	0	0	1	0	0	1	0	1	0	1	0	0	1	1	0	1	1	1	0	1	0	1	0	1	0	0	1	1	0	0	0	144930	0
Q8BX22;Q8BX22-2;A2AUZ7;A2AUZ6;Q8BX22-3	Q8BX22	Sall4	0	1	0	1	2	0	1	1	5	4	5	0	4	5	6	5	4	11	15	14	9	10	0	8	7	0	2	2	4	1	0	0	4	0	0	0	0	0	0	0	0	0	0	0	44564	61278	140430
Q8BXJ8-2	Q8BXJ8-2	Znf385b	0	0	0	0	0	0	0	0	0	0	0	0	0	0	0	0	0	0	0	0	0	0	0	0	0	0	0	0	1	0	0	0	0	0	0	0	0	0	0	0	0	0	0	0	0	0	0
Q8CEQ0	Q8CEQ0	Cdkl1	0	0	0	0	0	0	0	0	0	0	0	0	1	0	0	0	0	0	0	0	0	0	0	0	1	0	0	0	0	0	0	0	0	0	0	0	0	0	0	0	0	0	0	0	0	0	0
Q8VCR8	Q8VCR8	Mylk2	0	1	1	1	2	1	1	1	1	1	2	0	1	1	3	3	3	3	2	2	1	1	0	1	1	0	0	0	0	0	0	0	0	0	0	0	0	0	0	1	1	1	1	0	2414600	1925700	1131100
Q8VHR5;Q8VHR5-2	Q8VHR5	Gatad2b	0	2	4	4	2	1	0	1	1	1	1	0	1	1	5	6	9	11	12	10	10	9	0	8	3	0	0	0	1	0	0	0	0	0	0	0	0	0	0	0	0	1	0	0	162000	490510	151270
Q9D0B8	Q9D0B8	Ribc1	0	0	0	0	0	0	0	0	0	0	0	0	0	1	0	0	0	0	0	0	0	0	0	0	0	0	0	0	0	0	0	0	0	0	0	0	0	0	0	0	0	0	0	0	0	0	0
Q9D2D7;Q9D2D7-3;Q9D2D7-2	Q9D2D7	Znf6	0	0	0	0	0	0	0	0	0	0	0	0	0	0	0	0	0	0	0	0	0	0	0	2	0	0	0	0	0	0	0	0	0	0	0	0	0	0	0	0	0	0	0	0	0	0	0
Q9DBH0	Q9DBH0	Wwp2	0	0	0	0	1	1	0	0	0	0	0	0	0	0	0	0	0	0	0	0	0	0	0	0	0	0	0	0	0	0	0	0	0	0	0	0	0	0	0	0	0	0	0	0	0	0	0
Q9DCW5	Q9DCW5	Cox6a1	0	0	0	0	0	0	0	0	0	0	0	0	0	1	0	0	0	1	0	0	1	0	0	0	0	0	0	0	0	0	0	0	0	0	0	0	0	0	0	0	0	0	0	0	0	0	0
Q9ES07	Q9ES07	Slc15a2	0	0	0	0	0	0	0	0	0	0	0	0	0	0	0	0	0	0	0	0	0	0	0	0	0	0	0	1	0	0	0	0	0	0	0	0	0	0	0	0	0	0	0	0	0	0	0
Q9ESQ8-2;Q9ESQ8	Q9ESQ8-2	Npvf	0	0	1	0	0	0	0	0	0	0	0	0	0	0	0	0	0	0	0	0	0	0	0	0	0	0	0	0	0	0	0	0	0	0	0	0	0	0	0	0	0	0	0	0	0	671770	0
Q9EST1	Q9EST1	Gsdma	0	0	0	0	0	0	0	0	0	1	0	0	0	0	0	0	0	0	0	0	0	0	0	0	0	0	0	0	0	0	0	0	0	0	0	0	0	0	0	0	0	0	0	0	0	0	0
Q9R190	Q9R190	Mta2	0	8	8	6	13	7	6	5	10	10	14	0	7	5	24	17	20	26	34	15	19	13	0	11	8	0	2	1	3	2	1	1	2	0	0	0	0	0	1	2	3	4	5	0	3206800	3478000	5125700
Q9Z2E1	Q9Z2E1	Mbd2	0	0	1	0	1	0	0	0	0	0	0	0	0	0	0	1	0	1	0	0	0	0	0	0	0	0	0	0	0	0	0	0	0	0	0	0	0	0	0	0	0	0	0	0	0	64722	0
REV__CON__P17690	REV__CON__P17690	Beta-2-glycoprotein 1 precursor	0	0	0	0	0	0	0	0	0	0	0	0	0	0	0	0	0	0	1	0	0	0	0	0	0	0	0	0	0	0	0	0	0	0	0	0	0	0	0	0	0	0	0	0	0	0	0
REV__Q8VGC5	REV__Q8VGC5	Olfr772	0	0	0	0	1	0	0	0	0	0	0	0	0	0	0	0	0	0	0	0	0	0	0	0	0	0	0	0	0	0	0	0	0	0	0	0	0	0	0	0	0	0	0	0	0	0	0
[truncated: 125 more columns]

## Sheet: Rpl4
Protein Group Accession Numbers	Major Protein Accession Number	Major Protein Name	Unique peptides 1	Unique peptides 10	Unique peptides 11	Unique peptides 12	Unique peptides 13	Unique peptides 14	Unique peptides 15	Unique peptides 16	Unique peptides 17	Unique peptides 18	Unique peptides 19	Unique peptides 2	Unique peptides 20	Unique peptides 21	Unique peptides 22	Unique peptides 23	Unique peptides 24	Unique peptides 25	Unique peptides 26	Unique peptides 27	Unique peptides 28	Unique peptides 29	Unique peptides 3	Unique peptides 30	Unique peptides 31	Unique peptides 32	Unique peptides 33	Unique peptides 34	Unique peptides 35	Unique peptides 36	Unique peptides 37	Unique peptides 38	Unique peptides 39	Unique peptides 4	Unique peptides 40	Unique peptides 41	Unique peptides 42	Unique peptides 43	Unique peptides 44	Unique peptides 45	Unique peptides 5	Unique peptides 6	Unique peptides 7	Unique peptides 8	Unique peptides 9	Intensity 1	Intensity 10
A2AD83	A2AD83	Frmd7	0	0	0	0	0	0	0	0	0	0	0	0	0	0	0	0	0	0	0	0	0	0	0	0	0	0	0	0	0	0	0	0	0	0	0	0	0	0	0	1	0	0	0	0	0	0	0
A2AFK0;Q99NC0	A2AFK0	Vgll1	0	0	0	0	0	0	0	0	0	0	0	0	0	0	0	0	0	0	0	0	0	0	0	0	0	0	0	0	0	0	0	0	0	0	0	0	0	0	0	1	0	0	0	0	0	0	0
A2AFK7;Q91VC3	A2AFK7	Eif4a3	0	0	0	0	0	0	0	0	0	0	0	0	0	0	0	0	0	0	0	0	0	0	0	0	0	0	0	0	0	0	0	0	0	0	0	0	0	0	0	0	0	0	0	0	1	0	0
A2AKX3-2;A2AKX3	A2AKX3-2	Setx	0	0	0	0	0	0	0	0	0	0	0	0	0	0	1	0	0	0	0	0	0	0	0	0	0	0	0	0	0	0	0	0	0	0	0	0	0	0	0	0	0	1	1	1	0	0	0
A2ARJ3	A2ARJ3	Tmem236	0	0	0	0	0	0	0	0	0	0	1	0	0	0	0	0	0	0	0	0	0	0	0	0	0	0	0	0	0	0	0	0	0	0	0	0	0	0	0	0	0	0	0	0	0	0	0
A6H611	A6H611	Mipep	0	0	0	0	0	0	0	1	0	0	0	0	0	0	0	0	0	0	0	0	0	0	0	0	0	0	0	0	0	0	0	0	0	0	0	0	0	0	0	0	0	0	0	0	0	0	0
A6PWD2-4	A6PWD2-4	Fhad1	0	0	0	0	0	0	0	0	0	0	0	0	0	0	0	0	0	0	0	0	0	0	0	0	0	0	0	0	0	0	0	1	0	0	0	0	0	0	0	0	0	0	0	0	0	0	0
B0V2N7;P07356;B0V2N8;B0V2N5	B0V2N7	Anxa2	3	0	0	0	0	0	0	0	0	0	0	0	0	0	0	0	0	0	0	0	0	0	0	0	0	0	0	0	0	0	0	0	0	0	0	0	0	0	0	1	1	0	0	1	0	458580	0
CON__ENSEMBL:ENSBTAP00000014147	CON__ENSEMBL:ENSBTAP00000014147	12 kDa protein	0	0	0	1	0	1	0	1	1	1	0	0	0	1	1	1	1	0	0	1	1	0	1	0	1	0	1	1	1	1	1	1	0	1	0	0	0	0	0	0	0	1	0	1	0	0	0
CON__H-INV:HIT000015463	CON__H-INV:HIT000015463	PTPN14 Similar to Keratin 18	1	0	0	0	0	0	0	0	0	0	0	0	0	0	0	0	0	0	0	0	0	0	0	0	0	0	0	0	0	0	0	0	0	0	0	0	0	0	0	0	0	0	0	0	0	282850	0
CON__P00761;CON__P07477;Q5U405;E9QPR6	CON__P00761	Tmprss13	0	0	0	1	0	0	0	0	0	0	0	0	0	0	0	0	0	0	0	0	0	0	0	0	0	0	0	0	0	0	0	0	0	0	0	0	0	0	0	0	0	1	0	0	1	0	0
CON__P02533;Q6IFX2;CON__Q6IFX2;Q61414;CON__P19012;CON__A2A4G1;B1AQ77;P19001;CON__P19001;CON__Q61782;Q8CCX5-2;Q8CCX5;CON__Q8N1A0;CON__P35900;Q9D312;CON__Q9D312	CON__P02533	KRT14 Keratin, type I cytoskeletal 14	3	1	0	0	0	0	0	0	1	0	3	1	0	0	0	0	0	3	1	0	0	3	0	0	1	2	1	0	1	1	2	1	0	0	3	0	0	0	1	5	1	0	2	4	0	3841200	57309
CON__P02538;CON__O95678;Q8VED5;CON__Q8VED5;P07744;CON__P07744;Q6IFZ8;D3Z6R0;Q9DCV7;CON__Q9DCV7;CON__Q9NSB2;CON__Q6ISB0;Q99M73;CON__H-INV:HIT000016045;CON__Q3KNV1;CON__P08729;CON__Q9H552;CON__P19013;P19246	CON__P02538	KRT6A Keratin, type II cytoskeletal 6A	1	0	0	0	1	0	0	0	0	0	1	0	0	1	1	0	0	0	1	0	1	1	0	0	1	1	0	0	1	1	1	1	1	0	1	0	0	0	0	2	1	0	0	1	0	12061000	225630
CON__P02662	CON__P02662	Alpha-S1-casein	5	5	5	5	3	4	4	4	5	5	6	6	4	5	6	3	4	4	4	3	3	2	3	3	4	4	4	4	4	5	4	4	4	4	4	4	4	5	4	3	4	5	3	4	5	22492000	18245000
CON__P02663	CON__P02663	Alpha-S2-casein	3	2	1	2	3	1	1	2	2	2	2	1	1	3	1	2	1	1	1	1	1	1	1	2	1	2	1	1	2	3	3	1	2	3	3	1	1	1	3	1	1	2	2	1	3	11596000	14002000
CON__P02666	CON__P02666	Beta-casein	0	1	0	1	1	1	2	0	2	0	1	1	0	1	1	1	2	1	2	0	0	1	1	0	1	2	0	0	2	0	2	2	2	1	1	1	1	1	0	1	1	1	1	0	0	0	552210
CON__P02668	CON__P02668	Kappa-casein	1	1	1	0	0	1	2	3	2	0	1	0	1	2	0	1	1	1	1	2	1	1	3	0	1	2	2	0	2	1	2	2	2	1	1	1	0	3	2	1	1	2	0	1	2	2857700	3925100
CON__P02754	CON__P02754	Beta-lactoglobulin	6	9	6	4	5	4	7	5	5	7	6	7	8	7	7	9	5	8	9	5	5	5	7	6	8	7	7	6	5	7	8	6	8	6	7	5	8	4	7	5	6	6	6	6	4	14230000	12875000
CON__P02768-1	CON__P02768-1	ALB Isoform 1 of Serum albumin precursor	0	0	0	0	0	0	0	0	0	0	0	0	0	1	0	0	0	0	0	0	0	0	0	0	0	0	0	0	0	0	0	0	0	0	0	0	0	0	0	0	0	0	0	1	0	0	0
CON__P02769;P07724	CON__P02769	Bovine serum albumin precursor	5	11	8	5	5	7	13	14	11	7	7	3	10	8	9	7	9	8	7	6	6	8	3	3	6	5	4	4	5	6	4	3	5	3	7	4	4	4	3	1	3	6	6	19	20	1465200	17422000
CON__P04259	CON__P04259	KRT6B Keratin, type II cytoskeletal 6B	2	0	0	0	0	0	0	0	0	0	0	0	0	0	0	0	0	0	0	0	0	1	0	0	0	0	0	0	2	0	0	0	0	0	0	0	0	0	0	2	0	0	0	0	0	919540	0
CON__P04264;P04104;Q6IFZ9	CON__P04264	KRT1 Keratin, type II cytoskeletal 1	19	16	9	2	9	5	6	2	12	9	22	14	17	17	11	16	14	18	18	15	9	19	4	12	16	18	11	14	17	17	17	17	14	12	18	4	13	10	13	19	16	5	21	27	15	74997000	25607000
P05784;CON__P05784	P05784	Krt18	0	0	0	0	0	0	0	0	0	0	0	1	0	0	0	0	0	0	0	0	0	0	0	0	0	0	0	0	0	0	0	0	0	0	0	0	0	0	0	0	0	0	0	0	0	0	0
CON__P05787;CON__H-INV:HIT000292931;P11679	CON__P05787	Krt8 PE	5	0	0	1	0	1	1	0	1	1	0	2	1	0	0	0	0	0	0	1	0	0	0	0	0	0	0	0	0	0	0	0	1	0	0	0	0	0	0	0	0	1	0	0	1	955590	0
CON__P08727	CON__P08727	KRT19 Keratin, type I cytoskeletal 19	1	0	0	0	0	0	0	0	0	0	0	0	0	0	0	0	0	0	0	0	0	0	0	0	0	0	0	0	0	0	0	0	0	0	0	0	0	0	0	0	0	0	0	0	0	2712700	0
CON__P08779;Q9Z2K1;CON__Q9Z2K1;CON__Q3ZAW8	CON__P08779	KRT16 Keratin, type I cytoskeletal 16	8	0	0	0	0	0	0	0	0	0	6	0	0	0	1	0	0	0	2	0	0	4	0	0	0	1	0	0	6	3	3	0	0	1	1	0	0	0	2	4	0	0	0	9	0	11008000	258510
CON__P13645;P02535-3;P02535-2;A2A513;P02535;CON__P02535-1;P08730-2;CON__Q7Z3Y7;CON__Q2M2I5;Q61897;CON__Q14525;Q62168;Q61765;CON__Q9UE12;CON__Q15323;CON__A2A5Y0;CON__Q92764;Q6IFX3;Q8VCW2;CON__Q14532;CON__A2AB72;B1ATJ5;Q497I4;CON__Q497I4;CON__O76015;A6BLY7;CON__O76013;CON__Q7Z3Y9;CON__O76014;B1AQ75;CON__REFSEQ:XP_986630;CON__Q99456;A1L317	CON__P13645	KRT10 Keratin, type I cytoskeletal 10	10	6	7	3	9	5	5	3	5	4	11	7	12	10	7	8	5	9	10	8	6	8	5	10	9	7	6	8	9	6	8	10	8	7	12	4	4	5	8	17	12	3	9	9	7	10997000	3829600
CON__P13647	CON__P13647	KRT5 Keratin, type II cytoskeletal 5	4	0	1	0	1	1	0	0	1	1	5	2	3	2	2	2	1	3	3	2	0	4	0	2	1	3	1	1	4	4	1	3	2	2	2	0	2	2	2	3	0	0	3	4	1	8038000	0
CON__P35527	CON__P35527	KRT9 Keratin, type I cytoskeletal 9	9	12	8	1	1	3	3	1	7	7	15	9	7	11	5	11	10	13	13	6	7	13	5	5	8	12	6	6	10	11	12	6	8	11	13	1	7	7	11	14	6	3	12	24	13	19286000	11035000
CON__P35908	CON__P35908	KRT2 Keratin, type II cytoskeletal 2 epidermal	4	0	3	0	5	0	0	0	0	0	3	4	5	1	1	0	0	8	7	1	0	6	0	5	6	3	1	5	4	1	1	5	3	4	5	0	3	3	4	20	9	1	6	7	3	6647200	167580
CON__P48668	CON__P48668	KRT6C Keratin, type II cytoskeletal 6C	0	0	0	0	0	0	0	0	0	0	0	0	0	0	0	0	0	0	0	0	0	0	0	0	0	0	0	0	0	0	0	0	0	0	0	0	0	0	0	0	0	0	0	0	0	3993400	0
CON__Q04695;Q9QWL7;CON__Q9QWL7;Q99PS0;CON__Q9C075;CON__Q99PS0	CON__Q04695	Krt17	2	0	0	0	0	0	0	0	0	0	0	0	0	0	0	0	0	0	1	0	0	1	0	0	0	0	0	0	2	0	0	0	0	0	0	0	0	0	0	0	0	0	0	3	0	1310500	0
CON__Q148H6;CON__Q7Z3Z0;CON__Q7Z3Y8	CON__Q148H6	Hypothetical protein MGC139876	0	0	0	0	0	0	0	0	0	0	0	0	0	0	0	0	0	0	0	0	0	0	0	0	0	0	0	0	0	0	0	0	1	0	0	0	0	0	0	0	0	0	0	0	0	0	0
CON__Q1RMK2	CON__Q1RMK2	IGHM protein	0	0	0	0	0	0	0	0	0	0	0	0	0	0	0	0	0	0	0	0	0	0	0	0	0	0	0	3	5	9	5	5	4	0	3	3	2	3	2	2	0	0	0	0	0	0	0
CON__Q1RMN8	CON__Q1RMN8	Similar to Immunoglobulin lambda-like polypeptide 1	0	0	0	0	0	0	0	0	0	0	0	0	0	0	0	0	0	0	0	0	0	0	0	0	0	0	0	0	0	0	1	0	0	0	0	0	0	0	0	0	0	0	0	0	0	0	0
CON__Q32MB2;CON__Q7RTS7;CON__Q14CN4-1;Q6IME9;CON__Q6IME9	CON__Q32MB2	KRT73 Keratin-73	0	0	0	0	0	0	0	0	0	0	0	0	0	0	0	0	0	0	0	0	0	0	0	0	0	0	0	0	0	0	0	0	0	0	0	0	0	0	0	0	0	0	0	0	0	48984	0
CON__Q5D862	CON__Q5D862	FLG2 Filaggrin-2	0	0	0	0	0	0	0	0	0	0	0	1	0	0	0	0	0	0	1	0	0	1	0	0	0	0	0	0	0	0	0	0	0	0	0	0	0	0	0	2	2	0	0	0	0	0	0
CON__Q6KB66-1;Q0VBK2;CON__Q0VBK2	CON__Q6KB66-1	Krt80	1	0	0	0	0	0	0	0	0	0	0	0	0	0	0	0	0	0	0	0	0	0	0	0	0	0	0	0	0	0	0	0	0	1	0	0	0	0	0	1	2	0	0	1	0	48555	0
Q6NXH9;CON__Q6NXH9	Q6NXH9	Krt73	0	0	0	0	0	0	0	0	0	0	0	0	0	0	0	0	0	0	0	0	0	0	0	0	0	0	0	0	0	0	0	0	0	0	0	0	0	0	0	0	0	0	0	0	0	0	0
CON__Q8N1N4-2;CON__Q7RTT2	CON__Q8N1N4-2	KRT78 Isoform 2 of Keratin, type II cytoskeletal 78	0	0	0	0	0	0	0	0	0	0	1	0	0	0	0	0	0	0	1	0	0	0	0	0	0	0	0	0	0	1	0	0	0	0	0	0	0	0	0	1	0	0	0	1	0	0	0
CON__Q7Z794	CON__Q7Z794	KRT77 Keratin 77	0	0	0	0	0	0	0	0	0	0	0	0	0	0	0	0	0	0	0	0	0	0	0	0	0	0	0	0	0	0	0	0	0	0	0	0	0	0	0	0	3	0	0	0	0	0	0
CON__Q86YZ3	CON__Q86YZ3	HRNR Hornerin	0	1	0	0	0	0	0	0	0	0	0	0	0	0	0	0	0	0	0	0	0	0	0	0	0	0	0	0	0	0	0	0	0	0	0	0	0	0	0	1	0	0	0	0	0	0	149480
P12970;L7N202;D3YXT4;F6YI27;F6SSI5;F6ZVW4	P12970	Gm5619	0	0	0	0	0	0	0	0	0	0	0	0	0	0	0	0	0	0	0	0	0	0	0	0	0	0	0	1	1	2	1	1	2	0	0	0	0	0	0	0	0	0	0	0	0	0	0
D3Z7J9;D3Z2F2;P63038	D3Z7J9	Hspd1	0	0	0	0	1	0	0	0	0	0	0	1	0	0	0	0	0	1	0	0	0	0	0	0	0	0	0	0	0	0	0	0	0	0	0	0	0	0	0	0	0	0	0	0	0	0	0
D6RCW7;P47754	D6RCW7	Capza2	0	0	1	1	0	0	0	0	0	0	0	0	0	0	0	0	0	0	0	0	0	0	0	0	0	0	0	0	0	0	0	0	0	0	0	0	0	0	0	0	0	0	0	0	0	0	0
E0CZ27;P84244;P02301;F8WI35	E0CZ27	H3f3c	0	0	0	0	0	0	0	0	0	0	0	1	0	0	0	0	0	0	0	0	0	0	0	0	0	0	0	0	0	0	0	0	0	0	0	0	0	0	0	0	0	0	0	0	0	0	0
E9PUD6	E9PUD6	Zscan18	0	0	0	0	1	0	0	0	0	1	0	0	0	0	0	0	0	0	0	0	0	0	0	0	0	0	0	0	0	0	0	0	0	0	0	0	0	0	0	0	0	0	0	0	0	0	0
E9PX23;Q8K4B0	E9PX23	Mta1	0	0	0	0	0	0	0	0	0	0	0	0	0	0	0	0	0	0	0	0	1	1	0	0	0	0	0	0	0	0	0	0	0	0	0	0	0	0	0	0	0	0	0	0	0	0	0
P14869;E9Q070	P14869	Gm8730	0	0	0	0	0	0	0	0	1	0	0	0	0	0	0	0	0	0	0	0	0	0	0	0	0	0	0	0	0	0	0	0	0	0	0	0	0	0	0	0	0	0	0	0	0	0	0
E9Q9C6;E9Q0B5;E9PVG8	E9Q9C6	9530053A07Rik	0	0	0	0	0	0	0	0	0	0	0	1	0	0	0	0	0	0	0	0	0	0	0	0	0	0	0	0	0	0	0	0	0	1	0	0	0	0	0	0	0	0	0	0	0	0	0
E9Q117;E9QAW9;E9Q2P0;Q80TR4	E9Q117	Slit1	0	0	0	0	0	0	0	0	0	0	0	0	0	0	0	0	0	0	0	0	0	0	0	0	0	0	0	0	0	0	0	0	0	0	0	0	0	0	0	1	0	0	0	0	0	0	0
E9Q9J0;P62984;J3QK04;P62983;E9Q4P0;E9Q5F6;E9QNP0;Q5SX22;P0CG49;P0CG50	E9Q9J0	Gm780	1	0	1	0	1	0	1	0	1	0	0	0	0	0	0	1	0	0	0	0	0	1	0	0	0	0	0	0	0	0	0	0	0	0	0	0	0	0	0	0	0	0	0	0	1	106900	0
E9Q557;E9PZW0	E9Q557	Dsp	2	0	0	0	0	0	0	0	0	0	2	1	0	1	1	0	0	2	1	0	0	1	0	0	1	2	0	0	2	1	1	2	0	3	0	0	0	0	0	5	0	0	1	2	0	255720	0
E9Q6W4	E9Q6W4	Zfp296	0	2	2	2	2	1	1	1	1	1	1	0	1	4	6	5	5	7	7	4	5	2	0	3	3	5	5	3	3	4	1	1	1	0	1	1	1	1	0	1	0	0	1	0	1	0	261990
Q3U3A7;E9Q794;Q924K8-2;H3BLE1	Q3U3A7	Mta3	0	0	0	0	0	0	0	0	0	0	0	0	0	0	0	0	0	0	0	1	0	1	0	0	0	0	1	0	0	0	0	0	0	0	0	0	0	0	0	0	0	0	0	0	0	0	0
E9QAS4;Q6PDQ2;E9QAS5;F6WR45;E9PYU4;A2A8L1;E9PYL1;F7C528;E9Q614;B1AR17;F6V4V3	E9QAS4	Chd4	0	0	0	0	0	0	0	0	0	0	0	0	0	0	0	0	0	0	3	8	8	10	0	9	11	19	45	42	28	16	6	1	4	0	0	0	1	0	0	0	0	0	0	0	0	0	0
Q8CHY6;E9QMN5	Q8CHY6	Gatad2a	0	0	1	0	4	7	7	6	5	5	2	0	4	2	4	2	3	4	5	7	10	16	0	12	16	12	19	22	14	12	5	2	7	0	0	0	0	0	0	0	0	0	0	0	1	0	0
Q640N3-2;E9QMX7;Q640N3	Q640N3-2	Arhgap30	0	0	0	0	0	0	0	0	0	0	0	0	0	0	0	0	0	0	0	0	0	0	0	1	0	0	0	0	0	0	0	0	0	0	0	0	0	0	0	0	0	0	0	0	0	0	0
F2Z4B3;O35207	F2Z4B3	Cdk2ap1	0	0	0	0	0	0	0	0	0	0	0	0	0	0	0	0	0	0	0	0	0	0	0	0	0	0	1	1	0	0	0	0	0	0	0	0	0	0	0	0	0	0	0	0	0	0	0
P14148;F6XI62	P14148	Rpl7	0	0	0	0	0	0	0	0	0	0	0	0	0	0	0	0	0	0	0	0	0	0	0	0	0	0	0	0	0	0	1	0	0	0	0	0	0	0	0	0	0	0	0	0	0	0	0
P01631;F6XWB2	P01631	Igkv1-115	0	0	0	0	0	0	0	0	0	0	0	0	1	1	1	1	0	1	0	0	0	0	0	0	0	0	0	0	0	0	0	0	0	0	0	0	0	0	0	1	0	0	0	0	0	0	0
S4R1N6;P62270;F6YVP7	S4R1N6	Gm10260	0	0	0	0	0	0	0	0	0	0	0	0	0	0	0	0	0	0	0	0	0	0	0	0	0	0	0	0	0	0	0	0	0	1	0	0	0	0	0	0	1	1	0	1	0	0	0
F7BX34	F7BX34	Syne2	0	0	0	0	0	0	0	0	0	0	0	0	0	0	0	0	0	0	0	0	0	0	0	0	0	0	0	0	0	0	0	0	0	0	0	0	0	0	0	1	0	0	0	0	0	0	0
F7CWI9;O55240	F7CWI9	Rdh5	0	0	0	0	0	0	0	0	0	0	0	0	0	0	0	0	0	0	0	0	0	0	0	0	0	0	0	0	1	0	0	0	0	0	0	0	0	0	0	0	0	0	0	0	0	0	0
F8VPN2	F8VPN2	Tex15	0	0	0	1	1	0	0	0	0	0	0	0	0	0	0	0	0	0	0	0	0	0	0	0	0	0	0	0	0	0	0	0	0	0	0	0	0	0	0	1	0	0	0	1	0	0	0
P18760;F8WGL3;P45591	P18760	Cfl2	2	0	0	0	0	0	0	0	0	0	0	0	0	0	0	0	0	0	0	0	0	0	0	0	0	0	0	0	0	0	0	0	0	0	0	0	0	0	0	0	0	0	0	0	0	143450	0
F8WHY8	F8WHY8	Mta1	0	0	0	0	0	0	0	0	0	0	0	0	0	1	0	0	0	0	0	0	1	2	0	1	1	0	1	2	0	0	0	0	0	0	0	0	0	0	0	0	0	0	0	0	0	0	0
F8WIX8;Q64523;Q6GSS7;Q8CGP6;Q8R1M2;Q8CGP4;Q64522;Q8CGP7;Q8CGP5;Q8BFU2;P22752;Q3UA95;P27661	F8WIX8	Hist2h2aa1	1	1	1	1	1	1	1	1	1	1	1	1	0	0	1	0	1	1	0	0	0	0	0	0	1	0	0	0	0	0	0	0	0	1	0	0	0	0	0	0	0	0	1	1	1	116980	613270
G3UW89;Q80TS5-2;Q80TS5;Q6KAS7-2;Q6KAS7	G3UW89	Znf423	0	0	0	0	0	0	0	0	0	0	0	0	0	0	0	0	0	0	0	0	0	0	0	0	0	0	0	2	4	6	3	6	7	0	3	1	2	2	2	4	0	0	0	0	0	0	0
G3UWL7;Q3THW5;P0C0S6	G3UWL7	H2afz	0	0	0	0	0	0	0	0	0	0	0	1	0	0	0	0	0	0	0	0	0	0	0	0	0	0	0	0	0	0	0	0	0	0	0	0	0	0	0	0	0	0	0	0	0	0	0
G3UXB3	G3UXB3	Nkx1-1	0	0	0	0	0	0	0	0	0	0	0	0	0	0	0	0	0	0	1	1	0	0	0	0	0	0	0	0	1	0	0	1	0	0	0	0	0	0	0	0	0	0	0	0	0	0	0
G3UZK4;P35980;G3UYV6;G3UX28;G3UZJ6	G3UZK4	Rpl18 PE	0	1	0	0	0	0	0	0	0	0	0	0	0	0	0	0	0	0	0	0	0	0	0	0	0	0	0	0	2	2	2	2	2	0	0	0	0	0	0	0	0	0	0	0	2	0	85585
Q8BZL4;G3X9C3	Q8BZL4	Gpr22	0	0	0	0	0	0	0	0	0	0	0	0	0	0	0	0	0	0	0	0	0	0	0	0	0	1	0	0	1	0	0	0	0	0	0	0	0	0	0	0	0	0	0	0	0	0	0
G3X9D5;Q9D2U9;Q8CGP2;Q8CGP1;Q8CGP0;Q6ZWY9;Q64525;Q64524;Q64478;Q64475;P10854;P10853;Q8CBB6;Q8CGP2-2;P70696	G3X9D5	Hist1h2bp	1	1	1	1	1	1	1	1	1	1	1	1	1	1	1	1	1	1	1	1	1	1	1	1	1	1	1	1	1	1	1	1	0	1	0	0	1	1	0	0	2	1	1	1	1	240580	310520
G3XA10;Q8VEK3	G3XA10	Hnrnpu	1	0	0	0	0	0	0	0	0	0	0	0	0	0	0	0	0	0	0	0	0	0	0	0	0	0	0	0	0	0	0	0	0	0	0	0	0	0	0	0	0	0	0	0	0	72676	0
H3BKD3;Q9CPX4;P49945;P29391	H3BKD3	Ftl2	0	0	0	0	0	0	0	0	0	0	0	0	0	1	1	1	1	1	1	1	1	1	0	1	0	0	0	0	0	0	0	0	0	0	0	0	0	0	0	0	0	0	0	0	0	0	0
J3QPS8;P63242	J3QPS8	Eif5a	0	0	0	0	0	0	0	0	0	0	0	1	0	0	0	0	0	0	0	0	0	0	0	0	0	0	0	0	0	0	0	0	0	0	0	0	0	0	0	0	0	0	0	0	0	0	0
O08856	O08856	Ell	1	0	0	0	0	0	0	0	0	0	0	0	0	0	0	0	0	0	0	0	0	0	0	0	0	0	0	0	0	0	0	0	0	0	0	0	0	0	0	0	0	0	0	0	0	191380	0
O09106;D3YYI8	O09106	Gm10093	0	1	1	2	2	1	1	2	2	1	1	0	3	4	4	1	1	2	2	8	13	9	0	4	5	4	8	7	6	4	2	1	1	0	1	1	0	0	0	0	0	0	0	0	0	0	418930
O35343;D3YTN1	O35343	Kpna4	0	0	1	0	1	2	3	2	2	0	1	0	0	0	0	0	0	0	0	0	0	1	0	0	0	0	0	0	0	0	0	0	0	0	0	0	0	0	0	0	0	0	3	2	1	0	219560
O35344	O35344	Kpna3	0	2	3	1	2	1	2	0	1	0	1	0	1	1	1	1	0	0	0	0	1	2	0	1	0	0	0	0	1	0	0	0	0	0	0	0	0	0	0	0	0	0	0	1	1	0	628730
O88312	O88312	Agr2	0	0	0	0	0	0	0	0	0	0	0	1	0	0	0	0	0	0	0	0	0	0	0	0	0	0	0	0	0	0	0	0	0	0	0	0	0	0	0	0	0	0	0	0	0	0	0
O88569-3;O88569-2;O88569	O88569-3	Hnrnpa2b1	1	0	0	0	0	0	0	0	0	0	0	1	0	0	0	0	0	0	0	0	0	0	0	0	0	0	0	0	0	0	0	0	0	0	0	0	0	0	0	0	0	0	0	0	0	566940	0
P01868;P01869	P01868	Ighg1	0	0	0	0	0	0	0	0	0	0	1	0	1	1	1	1	1	1	0	1	1	1	0	1	1	0	0	1	0	0	0	0	0	0	0	0	0	0	0	1	0	0	0	0	0	0	0
P68373;P05213;P05214;P68369;P68368;Q9JJZ2	P68373	Tuba3a	0	0	0	0	0	0	0	0	0	0	0	1	0	2	0	0	0	0	0	0	0	0	0	0	1	0	0	0	1	1	1	2	3	0	1	0	0	0	0	0	0	0	0	0	1	0	0
P07901	P07901	Hsp90aa1	1	0	0	0	0	0	0	0	0	0	0	0	0	0	0	0	0	0	0	0	0	0	0	0	0	0	0	0	0	0	0	0	0	0	0	0	0	0	0	0	0	0	0	0	0	86533	0
P10126;P62631;D3Z3I8;D3YZ68	P10126	Eef1a2	1	2	1	0	0	0	0	0	0	0	0	1	0	0	0	0	0	0	0	0	0	0	0	0	0	0	0	0	0	0	0	0	0	0	0	0	0	0	0	0	0	0	0	0	0	0	549240
P11499;E9Q3D6;E9Q0C3	P11499	Hsp90ab1	2	0	0	0	0	0	0	0	0	0	0	0	0	0	0	0	0	0	0	0	0	0	0	0	0	0	0	0	0	0	0	0	0	0	0	0	0	0	0	0	0	0	0	0	0	237760	0
P14069	P14069	S100a6	1	0	0	0	0	0	0	0	0	0	0	1	0	0	0	0	0	0	0	0	0	0	1	0	0	0	0	0	0	0	0	0	0	0	0	0	0	0	0	0	0	0	0	0	0	671290	0
P15864;P43277;Q07133;I7HFT9;P43274	P15864	Hist1h1t	0	1	0	0	0	1	1	1	0	0	0	0	0	0	0	0	0	0	0	0	0	0	0	0	0	0	0	0	0	0	1	0	1	0	0	0	0	0	0	1	0	0	1	1	0	0	79479
P16125;D3Z7F0;D3Z736;D3YZQ9;P06151;G5E8N5;D3YVR7;D3YZE4;P00342	P16125	Ldhb	1	4	3	8	5	4	4	3	1	1	4	0	2	4	1	2	2	3	2	2	2	2	0	1	1	1	1	1	1	1	1	1	0	0	0	0	0	0	0	1	1	1	1	2	0	119970	1243700
S4R1W1;P16858;S4R257;D3YYI5;D3Z0Z9	S4R1W1	Gapdh	0	1	1	1	0	1	1	1	0	0	0	1	0	0	0	0	0	0	0	0	0	0	0	0	0	0	0	0	0	0	1	0	0	0	0	0	0	0	0	1	1	1	1	1	1	0	2569200
P20029	P20029	Hspa5	0	0	0	1	5	5	2	0	0	0	0	0	0	0	0	0	0	0	0	0	0	0	0	0	0	0	0	0	0	0	0	0	0	0	0	0	0	0	0	0	0	0	0	0	0	0	0
P20152;A2AKJ2	P20152	Vim	0	0	0	0	0	0	0	0	0	3	3	0	1	1	0	0	0	0	0	0	0	0	0	0	0	0	0	0	0	0	0	0	0	0	0	0	0	0	0	0	0	0	0	0	0	0	0
P26040	P26040	Ezr	2	0	0	0	0	0	0	0	0	0	0	1	0	0	0	0	0	0	0	0	0	0	0	0	0	0	0	0	0	0	0	0	0	0	0	0	0	0	0	0	0	0	0	0	0	298090	0
P35564	P35564	Canx	1	0	0	0	0	0	0	0	0	0	0	0	0	0	0	0	0	0	0	0	0	0	0	0	0	0	0	0	0	0	0	0	0	0	0	0	0	0	0	0	0	0	0	0	0	129120	0
P38647	P38647	Hspa9	0	0	6	5	4	3	1	1	1	0	0	0	0	0	0	0	0	0	0	0	0	0	0	0	0	0	0	0	0	0	0	0	0	0	0	0	0	0	0	0	0	0	0	0	0	0	0
P50543	P50543	S100a11	1	0	0	0	0	0	0	0	0	0	0	0	0	0	0	0	0	0	0	0	0	0	0	0	0	0	0	0	0	0	0	0	0	0	0	0	0	0	0	0	0	0	0	0	0	118850	0
P51410	P51410	Rpl9	0	0	0	0	0	0	0	0	0	0	0	1	0	0	0	0	0	0	0	0	0	0	0	0	0	0	0	0	0	0	0	0	0	0	0	0	0	0	0	0	0	0	0	0	0	0	0
P52293;A2A600;A2A601;A6PW68;F2Z431;A2A602	P52293	Kpna2	0	6	10	9	7	1	4	4	2	3	3	0	1	1	0	0	1	0	0	0	0	0	0	1	1	0	0	0	0	0	0	0	0	0	0	0	0	0	0	0	0	0	0	0	2	0	4389600
P52480;P52480-2	P52480	Pkm	2	0	0	0	0	0	0	0	0	0	0	1	0	0	0	0	0	0	0	0	0	0	0	0	0	0	0	0	0	0	0	0	0	0	0	0	0	0	0	0	0	0	0	0	0	191750	0
P56480	P56480	Atp5b	1	0	0	0	0	0	0	0	0	0	0	0	0	0	0	0	0	0	0	0	0	0	0	0	0	0	0	0	0	0	0	0	0	0	0	0	0	0	0	0	0	0	0	0	0	182970	0
P59240	P59240	Nphp4	0	0	0	0	0	0	0	0	0	0	0	0	0	0	0	0	0	0	0	0	0	0	0	0	0	0	0	0	0	0	0	0	0	0	0	0	0	0	0	1	0	0	0	0	0	0	0
P60710;E9Q5F4;E9Q1F2;G3UZ07;E9Q606;F8WGM8;E9Q2D1	P60710	Actb	0	1	1	0	0	0	0	0	0	0	0	0	0	0	0	0	0	0	0	0	0	0	0	0	0	0	0	0	0	0	0	0	0	0	0	0	0	0	0	0	0	1	1	1	1	149350	2768700
P61965;F6Q3W0	P61965	Wdr5	0	0	0	0	0	0	1	0	2	0	0	0	0	0	0	0	0	0	0	3	6	4	0	4	2	1	4	4	1	1	0	0	0	0	0	0	0	0	0	0	0	0	0	0	0	0	0
P62242	P62242	Rps8	0	0	0	0	0	0	0	0	0	0	0	0	0	0	0	0	0	0	0	0	0	0	0	0	0	0	0	0	0	0	0	1	1	0	0	0	0	0	0	0	0	0	0	0	0	0	0
P62806	P62806	Hist1h4a	1	2	1	0	2	0	1	1	2	0	1	2	1	1	0	1	1	0	0	2	1	1	0	1	1	0	0	1	0	0	0	0	0	0	0	0	0	0	0	0	0	0	0	0	1	978180	576430
P62908;D3YV43	P62908	Rps3	0	1	0	0	0	0	0	0	0	0	0	0	0	0	0	0	0	0	0	0	0	0	0	0	0	0	0	0	0	0	0	0	0	0	0	0	0	0	0	0	0	0	1	1	1	0	23605
P62918	P62918	Rpl8	0	1	0	0	0	0	0	0	0	0	0	0	0	0	0	0	0	0	0	0	0	0	0	0	0	0	0	0	0	0	0	0	0	0	0	0	0	0	0	0	0	0	0	0	0	0	63437
P63017;Q504P4;P17156;D3Z5E2;D3YW43;P16627;Q61696;P17879	P63017	Hspa8	0	0	0	7	14	5	5	4	2	1	1	0	3	0	1	1	2	1	1	0	0	0	0	0	3	3	0	2	1	1	0	0	0	0	0	0	0	0	0	1	0	0	0	0	0	0	0
P63101	P63101	Ywhaz	1	0	0	0	0	0	0	0	0	0	0	1	0	0	0	0	0	0	0	0	0	0	0	0	0	0	0	0	0	0	0	0	0	0	0	0	0	0	0	0	0	0	0	0	0	446490	0
P63260;G3UYG0;B1ATY1	P63260	Actg1	0	0	0	0	0	0	0	0	0	0	0	0	0	0	0	0	0	0	0	0	0	0	0	0	0	0	0	0	0	0	0	0	0	0	0	0	0	0	0	0	0	1	1	1	0	0	0
P67984	P67984	Rpl22	0	0	0	0	0	0	0	0	0	0	0	0	0	0	0	0	0	0	0	0	0	0	0	0	0	0	0	0	0	0	0	0	0	0	0	0	0	0	0	0	0	1	0	0	0	0	0
P68134;P68033;P63268;P62737;D3YZY0;D3Z2K3;F6WX90	P68134	Actg2 P	1	0	0	0	0	0	0	0	0	0	0	0	0	0	0	0	0	0	0	0	0	0	0	0	0	0	0	0	0	0	0	0	0	0	0	0	0	0	0	0	0	0	0	0	0	670180	0
P68040	P68040	Gnb2l1	1	0	0	0	0	0	0	0	0	0	0	0	0	0	0	0	0	0	0	0	0	0	0	0	0	0	0	0	0	0	0	0	0	0	0	0	0	0	0	0	0	0	0	0	0	76507	0
P68433	P68433	Hist1h3a	0	0	0	0	0	0	0	0	0	0	0	1	0	0	0	0	0	0	0	0	0	0	0	0	0	0	0	0	0	0	0	0	0	0	0	0	0	0	0	0	0	0	0	0	0	0	0
P70288;Q8BQ10	P70288	Hdac2	0	0	2	1	1	0	1	1	1	1	1	0	2	3	1	1	1	1	1	6	7	8	0	5	5	3	7	5	4	2	1	0	0	0	0	0	0	0	0	0	0	0	0	0	0	0	0
P84228	P84228	Hist1h3b	0	0	0	0	0	0	0	0	0	0	0	1	0	0	0	0	0	0	0	0	0	0	1	0	0	0	0	0	0	0	0	0	0	0	0	0	0	0	0	0	0	0	0	0	0	0	412040
P97350	P97350	Pkp1	1	0	0	0	0	0	0	0	0	0	0	0	0	0	0	0	0	0	0	0	0	0	0	0	0	0	0	0	0	0	0	0	0	1	0	0	0	0	0	0	0	0	0	2	0	33418	0
P99024;Q9CWF2;Q7TMM9;P68372;Q9ERD7	P99024	Tubb2a	0	3	0	0	0	0	0	0	0	0	0	0	0	0	0	0	0	0	0	0	0	0	0	0	0	0	0	0	0	1	0	1	1	0	1	1	0	1	1	1	0	0	0	0	1	0	530940
P99027	P99027	Rplp2	0	0	0	0	0	0	0	0	1	0	0	0	0	0	0	0	0	0	0	0	0	0	0	0	0	0	0	0	0	0	0	0	0	0	0	0	0	0	0	0	0	0	0	0	0	0	0
Q02105	Q02105	C1qc	0	0	0	0	0	0	0	0	0	0	0	0	0	0	0	0	0	0	0	0	0	0	0	0	0	0	0	0	1	1	1	1	1	0	0	0	0	0	0	0	0	0	0	0	0	0	0
Q02257	Q02257	Jup	6	0	0	0	0	0	0	0	0	1	5	2	0	1	1	1	1	2	4	0	0	4	0	1	1	3	0	0	4	2	1	2	1	4	3	0	2	0	1	5	1	0	1	4	0	731620	0
Q3U7K7;Q62191	Q3U7K7	Trim21	0	3	0	0	0	0	0	0	0	0	0	0	0	0	0	0	0	0	0	0	0	0	0	0	0	0	0	0	0	0	0	0	0	0	0	0	0	0	0	0	0	0	0	2	3	0	865490
Q3UII8;Q924K8;H3BIY7	Q3UII8	Mta3	0	0	0	0	0	0	0	0	0	0	0	0	0	0	0	0	0	0	0	1	2	1	0	0	1	0	1	1	0	0	0	0	0	0	0	0	0	0	0	0	0	0	0	0	0	0	1411200
Q3UV17	Q3UV17	Krt76	1	1	1	0	1	0	0	1	1	1	1	1	1	1	1	1	1	1	1	1	0	1	0	1	1	1	1	0	1	1	1	0	0	1	1	0	0	0	0	1	1	0	1	1	1	460300	934350
Q3V3W4	Q3V3W4	Zbtb2	0	0	0	0	0	0	0	0	0	0	0	0	0	0	0	0	0	0	0	0	0	0	0	0	0	0	0	0	0	0	0	0	2	0	1	0	0	0	0	0	0	0	0	0	0	0	0
Q9JL19;Q5XJV5	Q9JL19	Ncoa6	0	0	0	0	0	0	0	0	0	0	0	0	0	0	0	0	0	0	0	0	1	0	0	0	0	0	0	0	0	0	0	0	0	0	0	0	0	0	0	0	0	0	0	0	0	0	0
Q60749	Q60749	Khdrbs1	1	0	0	0	0	0	0	0	0	0	0	0	0	0	0	0	0	0	0	0	0	0	0	0	0	0	0	0	0	0	0	0	0	0	0	0	0	0	0	0	0	0	0	0	0	172110	0
Q60960;G3UWJ8;G3UXT6;G3UZK5	Q60960	Kpna1	0	0	0	1	0	0	0	0	0	0	0	0	0	0	0	0	0	0	0	0	0	0	0	0	0	0	0	0	0	0	0	0	0	0	0	0	0	0	0	0	0	0	0	0	0	0	0
Q60972	Q60972	Rbbp4	1	6	7	4	5	2	2	2	2	2	2	9	2	1	2	2	2	1	1	1	3	2	4	2	2	1	2	2	2	1	1	1	1	9	1	1	1	2	0	1	4	5	6	6	7	202480	102900000
Q60973;A2AFI9;A2AFJ1;F6ZLC6;F6U539	Q60973	Rbbp7	0	5	5	3	5	3	3	2	2	2	2	5	3	3	3	2	2	4	2	3	3	3	2	3	3	3	3	3	4	2	1	0	1	10	0	0	0	2	0	0	4	5	5	4	3	0	47513000
Q61495;Q7TSF1;Q7TSF0	Q61495	Dsg1c	0	0	0	0	0	0	0	0	0	0	0	0	0	0	0	0	0	0	0	0	0	1	0	0	0	0	0	0	0	0	0	0	0	2	0	0	0	0	0	1	0	0	0	0	0	0	0
Q6IQX8	Q6IQX8	Zfp219	0	4	4	4	4	4	7	5	13	15	7	0	5	3	1	1	0	0	0	0	0	0	0	0	0	0	0	0	0	0	0	0	0	0	0	0	0	0	0	0	0	0	0	0	1	0	2626400
S4R1H5;Q6NXK2-2;Q6NXK2;S4R2I9	S4R1H5	Znf532	0	0	0	0	0	0	0	0	0	0	0	0	0	0	0	0	0	0	0	0	0	0	0	0	0	0	0	0	0	1	0	0	0	0	0	0	0	0	0	0	0	0	0	0	0	0	0
Q6P1F6;Q925E7	Q6P1F6	Ppp2r2a	0	0	0	0	0	0	0	0	0	0	0	0	0	0	0	0	0	0	0	0	0	0	0	0	0	0	0	0	0	0	0	0	0	0	0	1	0	0	0	0	0	0	0	0	0	0	0
Q9ER74;Q6P5E3;Q62255-2;Q62255	Q9ER74	Sall1	0	0	0	0	0	0	0	0	0	0	0	0	0	0	0	0	2	4	6	2	1	1	0	2	6	7	8	10	11	15	10	3	3	0	0	0	0	0	0	1	0	0	0	0	0	0	0
Q792Z0	Q792Z0	Prss3	1	1	1	1	1	0	1	0	0	1	1	1	0	1	1	1	1	1	1	1	1	1	1	1	1	1	1	1	1	1	1	0	1	1	1	1	1	0	1	1	1	0	1	1	0	1020500	1018700
Q7TNB8-2;Q7TNB8	Q7TNB8-2	Sbno2	0	0	0	0	0	0	0	0	0	0	0	1	0	0	0	0	0	0	0	0	0	0	0	0	0	0	0	0	0	0	0	0	0	1	0	0	0	0	0	0	0	0	0	0	0	0	0
Q80W88-2;Q80W88	Q80W88-2	Homez	0	0	0	0	0	0	0	0	0	0	0	0	0	0	0	0	0	0	0	0	0	0	0	0	0	0	0	0	0	0	0	0	0	0	0	0	0	0	0	0	0	0	0	1	0	0	0
Q8BFZ3	Q8BFZ3	Actbl2	0	1	1	0	0	0	0	0	0	0	0	0	0	0	0	0	0	0	0	0	0	0	0	0	0	0	0	0	0	0	0	0	0	0	0	0	0	0	0	0	0	1	1	1	0	0	1954100
Q8BIV3	Q8BIV3	Ranbp6	0	0	0	0	0	0	0	0	0	0	0	0	0	0	0	0	0	0	0	0	0	0	0	0	0	0	0	0	0	0	1	0	0	0	0	0	0	0	0	0	0	0	0	0	0	0	0
Q8BML1-3;Q8BML1;Q8BML1-2	Q8BML1-3	Mical2	0	0	0	0	0	0	0	0	0	0	0	0	0	0	0	0	0	0	0	0	0	0	0	0	0	0	0	0	0	0	0	0	0	0	1	0	0	0	0	0	0	0	0	0	0	0	0
Q8BX22;Q8BX22-2;A2AUZ7;Q8BX22-3;A2AUZ6	Q8BX22	Sall4	0	5	3	2	4	1	5	5	6	5	7	0	7	14	15	9	10	7	6	5	8	10	0	6	12	17	17	21	22	25	13	9	11	0	5	1	1	1	0	10	0	0	0	0	2	0	2966600
Q8C156	Q8C156	Ncaph	0	0	0	0	0	0	0	0	0	0	0	0	0	1	0	0	1	0	0	0	0	0	0	0	0	0	0	0	0	0	0	0	0	0	0	0	0	0	0	0	0	0	0	0	0	0	0
Q8C735-3;Q8C735-2;Q8C735	Q8C735-3	Lin9	0	0	0	1	0	0	0	0	0	1	0	0	0	0	0	0	0	0	0	0	0	0	0	0	0	0	0	0	0	0	0	0	0	0	0	0	0	0	0	0	0	0	0	0	0	0	0
Q8CEG8	Q8CEG8	Usp27	0	0	0	0	0	0	0	0	0	0	0	0	0	0	0	0	0	0	0	0	0	0	0	0	0	0	0	0	0	0	0	0	0	0	0	0	0	0	0	1	0	0	0	0	0	0	0
Q8CGR7;Q8R093	Q8CGR7	Upp2	0	0	0	0	0	0	0	0	0	0	1	0	0	0	0	1	0	1	0	1	0	0	0	0	0	0	0	0	0	0	1	1	0	1	1	0	1	0	0	0	1	0	1	1	0	0	0
Q8VC33	Q8VC33	Nxnl1	0	0	0	0	0	0	0	0	1	0	0	0	0	0	0	0	0	0	0	0	0	0	0	0	0	0	0	0	0	0	0	0	0	0	0	0	0	0	0	0	0	0	0	1	0	0	0
Q8VCR8	Q8VCR8	Mylk2	0	2	3	1	0	0	1	1	1	0	1	0	1	1	0	1	1	1	1	1	3	2	0	1	1	1	1	1	1	1	1	1	1	0	1	1	1	1	0	1	1	0	0	1	2	0	16317000
Q8VHR5;Q8VHR5-2	Q8VHR5	Gatad2b	0	2	2	1	2	1	2	1	2	3	1	0	0	1	2	0	1	2	2	8	11	14	0	4	9	9	18	14	11	8	3	1	3	0	0	0	0	0	0	0	0	0	1	2	4	0	797990
Q91VE0	Q91VE0	Slc27a4	0	0	0	0	0	0	0	0	0	0	0	0	0	0	0	0	0	0	0	0	0	0	0	0	0	0	0	0	0	0	0	0	0	0	0	0	0	0	0	1	0	0	0	0	0	0	0
Q91VJ4	Q91VJ4	Stk38	0	4	0	0	0	0	0	0	0	0	0	0	0	0	0	0	0	0	0	0	0	0	0	0	0	0	0	0	0	0	0	0	0	0	0	0	0	0	0	0	0	0	0	0	0	0	1190900
Q9CR57	Q9CR57	Rpl14	0	0	0	0	0	0	0	0	0	0	0	0	0	0	0	0	0	0	0	0	0	0	0	0	0	0	0	0	0	0	1	0	0	0	0	0	0	0	0	0	0	0	0	0	0	0	0
Q9CYL5;B1AWD6	Q9CYL5	Glipr2	0	2	1	0	0	0	0	0	0	0	0	0	0	0	0	0	0	0	0	0	0	0	0	0	0	0	0	0	0	0	0	0	0	1	0	0	0	0	0	0	1	2	0	1	1	0	82196
Q9D0B8	Q9D0B8	Ribc1	1	0	0	1	0	0	1	0	0	1	0	0	0	0	0	0	0	0	0	0	0	0	1	0	1	0	0	0	0	0	0	0	1	0	0	0	0	0	1	0	0	0	0	0	0	6433700	0
Q9D1A2	Q9D1A2	Cndp2	0	0	0	0	0	0	0	0	0	0	0	0	0	0	0	0	0	1	0	0	0	0	0	0	0	0	0	0	1	0	0	0	0	0	0	0	0	0	0	0	0	0	0	0	0	0	0
Q9D8N0	Q9D8N0	Eef1g	1	0	0	0	0	0	0	0	0	0	0	1	0	0	0	0	0	0	0	0	0	0	0	0	0	0	0	0	0	0	0	0	0	0	0	0	0	0	0	0	0	0	0	0	0	19468	0
Q9DAM2	Q9DAM2	Efcab9	0	0	0	0	0	0	0	0	0	0	0	0	0	0	0	0	0	0	0	0	0	0	0	0	0	1	0	1	0	0	0	0	0	0	0	0	0	0	0	0	0	0	0	0	0	0	0
Q9DBJ1	Q9DBJ1	Pgam1	1	0	0	0	0	0	0	0	0	0	0	0	0	0	0	0	0	0	0	0	0	0	0	0	0	0	0	0	0	0	0	0	0	0	0	0	0	0	0	0	0	0	0	0	0	223130	0
Q9DBY8	Q9DBY8	Nvl	0	0	0	0	0	0	0	0	0	2	1	0	0	0	0	0	0	0	0	0	0	0	0	0	0	0	0	0	1	1	1	0	0	0	0	0	0	0	0	0	0	0	0	0	0	0	0
Q9ERG0;Q9ERG0-2	Q9ERG0	Lima1	0	0	0	0	0	0	0	0	0	0	2	0	4	0	0	0	0	0	0	0	0	0	0	0	0	0	0	0	0	0	0	0	0	0	0	0	0	0	0	0	0	0	0	0	0	0	0
Q9JID9	Q9JID9	Sh2b2	0	0	0	0	0	1	0	1	0	0	1	0	0	0	1	0	0	0	0	0	1	1	1	0	0	0	0	0	0	0	0	0	0	0	0	0	0	0	0	1	1	0	0	1	0	0	0
Q9JLF6	Q9JLF6	Tgm1	0	0	0	0	0	0	0	0	0	0	0	0	0	0	0	0	0	0	0	0	0	0	0	0	0	0	0	0	0	0	0	0	0	0	0	0	0	0	0	1	0	0	0	0	0	0	0
Q9R190	Q9R190	Mta2	0	16	9	5	9	7	12	14	19	13	15	0	14	17	18	13	12	13	15	27	33	28	0	15	23	20	28	26	17	15	8	5	6	0	3	4	3	3	1	4	0	0	5	4	9	0	22995000
Q9WUM4	Q9WUM4	Coro1c	0	0	0	0	0	0	0	0	0	2	2	0	0	0	0	0	0	0	0	0	0	0	0	0	0	0	0	0	0	0	0	0	0	0	0	0	0	0	0	0	0	0	0	0	0	0	0
Q9Z204-4;Q9Z204-3;Q9Z204-2;Q9Z204-5;Q9Z204	Q9Z204-4	Hnrnpc	2	0	0	0	0	0	0	0	0	0	0	0	0	0	0	0	0	1	0	0	0	0	0	0	0	0	0	0	0	0	0	0	0	0	0	0	0	0	0	0	0	0	0	0	0	141330	0
Q9Z2D8;Q9Z2D8-2;D3YTR5;D3YTR4;F6WZH1;F6UPR7	Q9Z2D8	Mbd3	0	1	1	2	3	5	4	4	3	3	0	0	2	1	0	2	2	4	4	10	16	14	0	9	9	8	10	8	7	8	4	2	4	0	0	2	0	0	0	1	0	0	0	1	3	0	811640
Q9Z2E1;Q9Z2E1-2	Q9Z2E1	Mbd2	0	0	0	0	0	1	1	0	0	0	0	0	0	0	0	0	0	0	0	0	2	0	0	0	0	0	0	0	0	0	0	0	0	0	0	0	0	0	0	0	0	0	0	0	0	0	0
REV__D3YUN2	REV__D3YUN2	St7	0	0	0	0	0	0	0	0	1	0	0	0	0	0	0	0	0	0	0	0	1	1	0	1	0	0	1	0	0	0	0	0	0	0	0	0	0	0	0	0	0	0	0	0	0	0	0
REV__Q8VFK7	REV__Q8VFK7	Olfr1020	0	0	0	0	0	0	0	0	0	0	0	0	1	0	0	0	0	0	0	0	0	0	0	0	0	0	0	0	0	0	0	0	0	0	0	0	0	0	0	0	0	0	0	0	0	0	0
[truncated: 133 more columns]
