# Supplementary material for: Characterization of Two Distinct Nucleosome Remodeling and Deacetylase (NuRD) Complex Assemblies in Embryonic Stem Cells
Source: Mol Cell Proteomics. 2015 Dec 29;15(3):878–91. doi: 10.1074/mcp.M115.053207 (PMC4813707; doi:10.1074/mcp.M115.053207)
Supplement: Supplemental Data [file 10.1074_M115.053207_mcp.M115.053207-9.xlsx]

## Sheet: NuRD-Suz12 targets
Supplementary Table 4. GO Biological process term enrichment for NuRD-Sall4 and NuRD-Suz12 target gene sets.
NuRD-Suz12 target gene GO term enrichment	PValue	Bonferroni
Term	PValue	Bonferroni
GO:0032502~developmental process	1.19e-12	1.28e-09
GO:0007275~multicellular organismal development	8.58e-12	9.21e-09
GO:0048856~anatomical structure development	7.04e-08	7.55e-05
GO:0032501~multicellular organismal process	4.49e-07	0.000482
GO:0007399~nervous system development	8.95e-07	0.00096
GO:0048731~system development	2.62e-06	0.0028088
GO:0030154~cell differentiation	3.13e-06	0.00335566
GO:0048869~cellular developmental process	6.5e-06	0.00695437
GO:0006357~regulation of transcription from RNA polymerase II promoter	7.57e-06	0.00808975
GO:0019222~regulation of metabolic process	7.91e-06	0.00845481
GO:0050789~regulation of biological process	1.17e-05	0.0124768
GO:0031323~regulation of cellular metabolic process	2e-05	0.0212266
GO:0048513~organ development	2.84e-05	0.0299641
GO:0065007~biological regulation	3.04e-05	0.0321372
GO:0045944~positive regulation of transcription from RNA polymerase II promoter	3.1e-05	0.0327527
GO:0050794~regulation of cellular process	0.000102	0.103338
GO:0045893~positive regulation of transcription, DNA-dependent	0.000109	0.110458
GO:0031326~regulation of cellular biosynthetic process	0.000109	0.110495
GO:0051254~positive regulation of RNA metabolic process	0.000116	0.116772
GO:0009889~regulation of biosynthetic process	0.000116	0.117468
GO:0019219~regulation of nucleobase, nucleoside, nucleotide and nucleic acid metabolic process	0.000128	0.127921
GO:0006355~regulation of transcription, DNA-dependent	0.000132	0.131755
GO:0051171~regulation of nitrogen compound metabolic process	0.000147	0.145486
GO:0051252~regulation of RNA metabolic process	0.000163	0.160391
GO:0048518~positive regulation of biological process	0.000171	0.167218
GO:0022008~neurogenesis	0.000199	0.192051
GO:0048522~positive regulation of cellular process	0.000314	0.28583
GO:0045941~positive regulation of transcription	0.000319	0.289828
GO:0045449~regulation of transcription	0.000358	0.318687
GO:0010628~positive regulation of gene expression	0.000395	0.345447
GO:0010556~regulation of macromolecule biosynthetic process	0.000404	0.351751
GO:0009653~anatomical structure morphogenesis	0.000407	0.35401
GO:0010468~regulation of gene expression	0.000554	0.448438
GO:0045935~positive regulation of nucleobase, nucleoside, nucleotide and nucleic acid metabolic process	0.000558	0.450451
GO:0051173~positive regulation of nitrogen compound metabolic process	0.000708	0.532544
GO:0010557~positive regulation of macromolecule biosynthetic process	0.000751	0.553409
GO:0048519~negative regulation of biological process	0.00096	0.643354
GO:0031328~positive regulation of cellular biosynthetic process	0.00102439	0.66704
GO:0080090~regulation of primary metabolic process	0.0010401	0.672612
GO:0009891~positive regulation of biosynthetic process	0.00109676	0.691941
GO:0060255~regulation of macromolecule metabolic process	0.00114199	0.706551
GO:0009790~embryonic development	0.00126674	0.743359
GO:0048699~generation of neurons	0.00185516	0.863637
GO:0048568~embryonic organ development	0.00235301	0.920162
GO:0048523~negative regulation of cellular process	0.00240343	0.924376
GO:0010604~positive regulation of macromolecule metabolic process	0.00282024	0.951703
GO:0031325~positive regulation of cellular metabolic process	0.00319147	0.967611
GO:0031018~endocrine pancreas development	0.00356427	0.978318
GO:0051239~regulation of multicellular organismal process	0.00406338	0.987335
GO:0007417~central nervous system development	0.00468897	0.993546
GO:0009893~positive regulation of metabolic process	0.00483428	0.994482
GO:0007389~pattern specification process	0.0052607	0.996516
GO:0009987~cellular process	0.00559496	0.997571
GO:0003002~regionalization	0.00710756	0.999526
GO:0000902~cell morphogenesis	0.0078502	0.999787
GO:0002521~leukocyte differentiation	0.00839178	0.999882
GO:0045165~cell fate commitment	0.00945092	0.999962
GO:0016477~cell migration	0.0113265	0.999995
GO:0048562~embryonic organ morphogenesis	0.012869	0.999999
GO:0030097~hemopoiesis	0.013539	1
GO:0032989~cellular component morphogenesis	0.0141016	1
GO:0048598~embryonic morphogenesis	0.015601	1
GO:0031536~positive regulation of exit from mitosis	0.0167852	1
GO:0045597~positive regulation of cell differentiation	0.0169917	1
GO:0006350~transcription	0.0182255	1
GO:0060429~epithelium development	0.0182777	1
GO:0031016~pancreas development	0.0183305	1
GO:0048534~hemopoietic or lymphoid organ development	0.0210134	1
GO:0042593~glucose homeostasis	0.021237	1
GO:0033500~carbohydrate homeostasis	0.021237	1
GO:0048468~cell development	0.0213058	1
GO:0048870~cell motility	0.0218837	1
GO:0051674~localization of cell	0.0218837	1
GO:0007420~brain development	0.0230802	1
GO:0030182~neuron differentiation	0.0247805	1
GO:0002520~immune system development	0.0252751	1
GO:0048872~homeostasis of number of cells	0.0258057	1
GO:0030098~lymphocyte differentiation	0.0263982	1
GO:0044057~regulation of system process	0.0266485	1
GO:0048858~cell projection morphogenesis	0.0270738	1
GO:0021535~cell migration in hindbrain	0.0278205	1
GO:0032990~cell part morphogenesis	0.0315521	1
GO:0030855~epithelial cell differentiation	0.0320584	1
GO:0009792~embryonic development ending in birth or egg hatching	0.032378	1
GO:0051094~positive regulation of developmental process	0.0324971	1
GO:0002376~immune system process	0.0331432	1
GO:0007096~regulation of exit from mitosis	0.0332921	1
GO:0051179~localization	0.0343923	1
GO:0048705~skeletal system morphogenesis	0.0368654	1
GO:0051640~organelle localization	0.0370486	1
GO:0050767~regulation of neurogenesis	0.0383032	1
GO:0045773~positive regulation of axon extension	0.0387334	1
GO:0000122~negative regulation of transcription from RNA polymerase II promoter	0.0412001	1
GO:0001708~cell fate specification	0.0435116	1
GO:0065008~regulation of biological quality	0.0491894	1
GO:0048704~embryonic skeletal system morphogenesis	0.05036	1
GO:0009953~dorsal/ventral pattern formation	0.05036	1
GO:0046660~female sex differentiation	0.05036	1
GO:0051960~regulation of nervous system development	0.0508174	1
GO:0040011~locomotion	0.0541748	1
GO:0048878~chemical homeostasis	0.054694	1
GO:0006928~cell motion	0.055741	1
GO:0040008~regulation of growth	0.0561857	1
GO:0007423~sensory organ development	0.056839	1
GO:0031324~negative regulation of cellular metabolic process	0.0571175	1
GO:0001764~neuron migration	0.0590504	1
GO:0016043~cellular component organization	0.0599226	1
GO:0060284~regulation of cell development	0.060435	1
GO:0035270~endocrine system development	0.0620549	1
GO:0051051~negative regulation of transport	0.0620549	1
GO:0010605~negative regulation of macromolecule metabolic process	0.0652	1
GO:0051647~nucleus localization	0.0654893	1
GO:0045595~regulation of cell differentiation	0.0662682	1
GO:0009888~tissue development	0.0673234	1
GO:0030900~forebrain development	0.0679275	1
GO:0030217~T cell differentiation	0.068216	1
GO:0048639~positive regulation of developmental growth	0.0707516	1
GO:0007242~intracellular signaling cascade	0.0708924	1
GO:0034645~cellular macromolecule biosynthetic process	0.0712334	1
GO:0009059~macromolecule biosynthetic process	0.0731767	1
GO:0001501~skeletal system development	0.0767842	1
GO:0048812~neuron projection morphogenesis	0.0768381	1
GO:0051641~cellular localization	0.0785549	1
GO:0048706~embryonic skeletal system development	0.0794561	1
GO:0009892~negative regulation of metabolic process	0.0799188	1
GO:0042325~regulation of phosphorylation	0.0806749	1
GO:0003001~generation of a signal involved in cell-cell signaling	0.0811066	1
GO:0050772~positive regulation of axonogenesis	0.0811884	1
GO:0065009~regulation of molecular function	0.0855981	1
GO:0010558~negative regulation of macromolecule biosynthetic process	0.0863519	1
GO:0030516~regulation of axon extension	0.0863634	1
GO:0030307~positive regulation of cell growth	0.0863634	1
GO:0010648~negative regulation of cell communication	0.0873109	1
GO:0032940~secretion by cell	0.0873109	1
GO:0045859~regulation of protein kinase activity	0.0873109	1
GO:0042493~response to drug	0.0878134	1
GO:0043009~chordate embryonic development	0.0883838	1
GO:0022603~regulation of anatomical structure morphogenesis	0.0883902	1
GO:0007611~learning or memory	0.0895155	1
GO:0019220~regulation of phosphate metabolic process	0.0895743	1
GO:0051174~regulation of phosphorus metabolic process	0.0895743	1
GO:0046649~lymphocyte activation	0.0927636	1
GO:0044093~positive regulation of molecular function	0.093771	1
GO:0043549~regulation of kinase activity	0.0938709	1
GO:0031327~negative regulation of cellular biosynthetic process	0.0946296	1
GO:0001558~regulation of cell growth	0.0946803	1
GO:0045892~negative regulation of transcription, DNA-dependent	0.0954758	1
GO:0051129~negative regulation of cellular component organization	0.0964208	1
GO:0051253~negative regulation of RNA metabolic process	0.0971954	1
GO:0009890~negative regulation of biosynthetic process	0.0974772	1
GO:0030155~regulation of cell adhesion	0.0981706	1

## Sheet: NuRD-Sall4 targets
NuRD-Sall4 target gene GO term enrichment	PValue	Bonferroni
Term	PValue	Bonferroni
GO:0050793~regulation of developmental process	3.64e-10	5.95e-07
GO:0009987~cellular process	7.54e-10	1.23e-06
GO:0009653~anatomical structure morphogenesis	1.6e-09	2.62e-06
GO:0032502~developmental process	9.93e-09	1.62e-05
GO:0007275~multicellular organismal development	1.11e-08	1.81e-05
GO:0048731~system development	2.23e-08	3.65e-05
GO:0048856~anatomical structure development	2.84e-08	4.65e-05
GO:0048646~anatomical structure formation involved in morphogenesis	2.92e-08	4.78e-05
GO:0009790~embryonic development	8.03e-08	0.000131
GO:0048513~organ development	1.9e-07	0.00031
GO:0042127~regulation of cell proliferation	2.81e-07	0.000459
GO:0048522~positive regulation of cellular process	8.56e-07	0.00139991
GO:0035295~tube development	9.98e-07	0.00163108
GO:0048598~embryonic morphogenesis	1.51e-06	0.00246538
GO:0048518~positive regulation of biological process	5.26e-06	0.00857527
GO:0048869~cellular developmental process	6.78e-06	0.0110306
GO:0001944~vasculature development	9.13e-06	0.0148276
GO:0048523~negative regulation of cellular process	1.03e-05	0.0166622
GO:0048519~negative regulation of biological process	1.23e-05	0.0199259
GO:0031323~regulation of cellular metabolic process	1.37e-05	0.0222228
GO:0048863~stem cell differentiation	1.42e-05	0.0229081
GO:0043009~chordate embryonic development	1.77e-05	0.028577
GO:0045596~negative regulation of cell differentiation	2.01e-05	0.0323467
GO:0009792~embryonic development ending in birth or egg hatching	2.04e-05	0.0327694
GO:0030154~cell differentiation	2.06e-05	0.0330709
GO:0019827~stem cell maintenance	3.33e-05	0.0529928
GO:0048864~stem cell development	4.19e-05	0.0662816
GO:0008284~positive regulation of cell proliferation	4.34e-05	0.0685956
GO:0007369~gastrulation	4.52e-05	0.0713008
GO:0060255~regulation of macromolecule metabolic process	4.69e-05	0.0738301
GO:0048514~blood vessel morphogenesis	4.86e-05	0.0764546
GO:0035239~tube morphogenesis	4.99e-05	0.0783418
GO:0010628~positive regulation of gene expression	5.19e-05	0.08139
GO:0019222~regulation of metabolic process	5.33e-05	0.0834737
GO:0045595~regulation of cell differentiation	5.36e-05	0.0839943
GO:0045165~cell fate commitment	5.74e-05	0.0896719
GO:0060541~respiratory system development	6.65e-05	0.103097
GO:0010468~regulation of gene expression	6.79e-05	0.105096
GO:0001701~in utero embryonic development	7.76e-05	0.119252
GO:0045941~positive regulation of transcription	0.000102	0.153481
GO:0001568~blood vessel development	0.000108	0.16173
GO:0080090~regulation of primary metabolic process	0.000126	0.186619
GO:0010557~positive regulation of macromolecule biosynthetic process	0.000172	0.245478
GO:0016043~cellular component organization	0.000179	0.253365
GO:0051093~negative regulation of developmental process	0.000185	0.261149
GO:0006350~transcription	0.000233	0.317211
GO:0045935~positive regulation of nucleobase, nucleoside, nucleotide and nucleic acid metabolic process	0.000271	0.35767
GO:0019219~regulation of nucleobase, nucleoside, nucleotide and nucleic acid metabolic process	0.000284	0.371908
GO:0031328~positive regulation of cellular biosynthetic process	0.000303	0.391007
GO:0010604~positive regulation of macromolecule metabolic process	0.000338	0.424622
GO:0009891~positive regulation of biosynthetic process	0.000344	0.430619
GO:0051171~regulation of nitrogen compound metabolic process	0.000355	0.440952
GO:0010556~regulation of macromolecule biosynthetic process	0.000394	0.475568
GO:0051173~positive regulation of nitrogen compound metabolic process	0.000408	0.486688
GO:0016331~morphogenesis of embryonic epithelium	0.000436	0.510186
GO:0045168~cell-cell signaling involved in cell fate specification	0.000441	0.514153
GO:0031128~developmental induction	0.000441	0.514153
GO:0022603~regulation of anatomical structure morphogenesis	0.000476	0.541054
GO:0007389~pattern specification process	0.000512	0.567426
GO:0001525~angiogenesis	0.00057	0.606304
GO:0031326~regulation of cellular biosynthetic process	0.0006	0.625704
GO:0045449~regulation of transcription	0.000619	0.637049
GO:0009889~regulation of biosynthetic process	0.000663	0.661862
GO:0045934~negative regulation of nucleobase, nucleoside, nucleotide and nucleic acid metabolic process	0.000667	0.664199
GO:0051172~negative regulation of nitrogen compound metabolic process	0.000751	0.707334
GO:0030324~lung development	0.000759	0.711174
GO:0009887~organ morphogenesis	0.000815	0.736627
GO:0030323~respiratory tube development	0.000853	0.752636
GO:0060688~regulation of morphogenesis of a branching structure	0.000882	0.764047
GO:0009888~tissue development	0.000887	0.765998
GO:0016481~negative regulation of transcription	0.000909	0.773989
GO:0010629~negative regulation of gene expression	0.000962	0.792891
GO:0002009~morphogenesis of an epithelium	0.000981	0.799312
GO:0009893~positive regulation of metabolic process	0.000993	0.803056
GO:0031325~positive regulation of cellular metabolic process	0.00101444	0.809949
GO:0050794~regulation of cellular process	0.00102698	0.813812
GO:0031324~negative regulation of cellular metabolic process	0.0010562	0.822513
GO:0009892~negative regulation of metabolic process	0.00122573	0.865544
GO:0006996~organelle organization	0.0012554	0.871923
GO:0008360~regulation of cell shape	0.0013556	0.891311
GO:0065007~biological regulation	0.00155881	0.92209
GO:0010605~negative regulation of macromolecule metabolic process	0.0015713	0.923668
GO:0031327~negative regulation of cellular biosynthetic process	0.00158569	0.925447
GO:0060716~labyrinthine layer blood vessel development	0.00169347	0.937517
GO:0009890~negative regulation of biosynthetic process	0.00176967	0.944853
GO:0050789~regulation of biological process	0.00203582	0.96435
GO:0034645~cellular macromolecule biosynthetic process	0.00227542	0.975931
GO:0009059~macromolecule biosynthetic process	0.00246153	0.982262
GO:0001829~trophectodermal cell differentiation	0.00253853	0.984366
GO:0030036~actin cytoskeleton organization	0.00258231	0.985449
GO:0045893~positive regulation of transcription, DNA-dependent	0.00286672	0.990875
GO:0007242~intracellular signaling cascade	0.00298008	0.992423
GO:0010558~negative regulation of macromolecule biosynthetic process	0.00300746	0.992756
GO:0009948~anterior/posterior axis specification	0.00304277	0.993164
GO:0051254~positive regulation of RNA metabolic process	0.0030802	0.993571
GO:0060429~epithelium development	0.00310604	0.993838
GO:0045892~negative regulation of transcription, DNA-dependent	0.00316251	0.994384
GO:0060711~labyrinthine layer development	0.00318308	0.99457
GO:0009968~negative regulation of signal transduction	0.00327924	0.995363
GO:0007167~enzyme linked receptor protein signaling pathway	0.00330362	0.995545
GO:0048729~tissue morphogenesis	0.00330954	0.995588
GO:0051253~negative regulation of RNA metabolic process	0.00339042	0.996136
GO:0060674~placenta blood vessel development	0.0036043	0.99728
GO:0035148~tube lumen formation	0.00373121	0.997792
GO:0001708~cell fate specification	0.00373121	0.997792
GO:0030029~actin filament-based process	0.00396807	0.998504
GO:0031667~response to nutrient levels	0.00418553	0.998953
GO:0001890~placenta development	0.00428775	0.999115
GO:0001892~embryonic placenta development	0.00431008	0.999147
GO:0003002~regionalization	0.00463894	0.999503
GO:0010646~regulation of cell communication	0.00478054	0.999606
GO:0006807~nitrogen compound metabolic process	0.00499917	0.999725
GO:0007010~cytoskeleton organization	0.00517619	0.999795
GO:0051239~regulation of multicellular organismal process	0.00532403	0.999839
GO:0034641~cellular nitrogen compound metabolic process	0.00552153	0.999884
GO:0015837~amine transport	0.00563223	0.999903
GO:0009952~anterior/posterior pattern formation	0.00567443	0.999909
GO:0010648~negative regulation of cell communication	0.00567741	0.99991
GO:0014020~primary neural tube formation	0.00618334	0.999961
GO:0001825~blastocyst formation	0.00645931	0.999975
GO:0009966~regulation of signal transduction	0.00649971	0.999977
GO:0001763~morphogenesis of a branching structure	0.00657663	0.999979
GO:0051252~regulation of RNA metabolic process	0.00715044	0.999992
GO:0006139~nucleobase, nucleoside, nucleotide and nucleic acid metabolic process	0.00722582	0.999993
GO:0008630~DNA damage response, signal transduction resulting in induction of apoptosis	0.00733297	0.999994
GO:0046942~carboxylic acid transport	0.00800017	0.999998
GO:0008593~regulation of Notch signaling pathway	0.0080393	0.999998
GO:0048732~gland development	0.00816261	0.999998
GO:0006865~amino acid transport	0.00819085	0.999999
GO:0015849~organic acid transport	0.00838905	0.999999
GO:0009991~response to extracellular stimulus	0.00912462	1
GO:0010741~negative regulation of protein kinase cascade	0.00928103	1
GO:0006984~ER-nuclear signaling pathway	0.00928103	1
GO:0006325~chromatin organization	0.0100215	1
GO:0001702~gastrulation with mouth forming second	0.0103574	1
GO:0044249~cellular biosynthetic process	0.0104564	1
GO:0010467~gene expression	0.0106536	1
GO:0007584~response to nutrient	0.0108331	1
GO:0045944~positive regulation of transcription from RNA polymerase II promoter	0.010901	1
GO:0001503~ossification	0.0110121	1
GO:0007160~cell-matrix adhesion	0.0114099	1
GO:0009798~axis specification	0.0115033	1
GO:0044237~cellular metabolic process	0.0119238	1
GO:0001841~neural tube formation	0.012214	1
GO:0070372~regulation of ERK1 and ERK2 cascade	0.0126243	1
GO:0006928~cell motion	0.0131305	1
GO:0060562~epithelial tube morphogenesis	0.0136034	1
GO:0035282~segmentation	0.014841	1
GO:0001838~embryonic epithelial tube formation	0.014841	1
GO:0040015~negative regulation of multicellular organism growth	0.0152523	1
GO:0008543~fibroblast growth factor receptor signaling pathway	0.0153639	1
GO:0021915~neural tube development	0.0154326	1
GO:0007399~nervous system development	0.0154769	1
GO:0022612~gland morphogenesis	0.0161812	1
GO:0043405~regulation of MAP kinase activity	0.0161812	1
GO:0006631~fatty acid metabolic process	0.0162226	1
GO:0008285~negative regulation of cell proliferation	0.017727	1
GO:0031589~cell-substrate adhesion	0.0177997	1
GO:0060348~bone development	0.0179074	1
GO:0045668~negative regulation of osteoblast differentiation	0.0180927	1
GO:0007169~transmembrane receptor protein tyrosine kinase signaling pathway	0.0203604	1
GO:0009058~biosynthetic process	0.0207757	1
GO:0043409~negative regulation of MAPKKK cascade	0.0211372	1
GO:0060442~branching involved in prostate gland morphogenesis	0.0211372	1
GO:0000122~negative regulation of transcription from RNA polymerase II promoter	0.0211789	1
GO:0048468~cell development	0.0225084	1
GO:0009880~embryonic pattern specification	0.0232338	1
GO:0008629~induction of apoptosis by intracellular signals	0.0232338	1
GO:0016568~chromatin modification	0.0239194	1
GO:0006355~regulation of transcription, DNA-dependent	0.0242419	1
GO:0032501~multicellular organismal process	0.0243061	1
GO:0007044~cell-substrate junction assembly	0.0243778	1
GO:0006357~regulation of transcription from RNA polymerase II promoter	0.0245588	1
GO:0051781~positive regulation of cell division	0.0250248	1
GO:0016477~cell migration	0.0262867	1
GO:0051276~chromosome organization	0.0268993	1
GO:0022604~regulation of cell morphogenesis	0.0281755	1
GO:0001501~skeletal system development	0.0295106	1
GO:0006605~protein targeting	0.0300826	1
GO:0007154~cell communication	0.0305266	1
GO:0008283~cell proliferation	0.0307933	1
GO:0060571~morphogenesis of an epithelial fold	0.0314165	1
GO:0051302~regulation of cell division	0.0329104	1
GO:0044260~cellular macromolecule metabolic process	0.0334492	1
GO:0051387~negative regulation of nerve growth factor receptor signaling pathway	0.0348563	1
GO:0045920~negative regulation of exocytosis	0.0348563	1
GO:0034261~negative regulation of Ras GTPase activity	0.0348563	1
GO:0034260~negative regulation of GTPase activity	0.0348563	1
GO:0070373~negative regulation of ERK1 and ERK2 cascade	0.0348563	1
GO:0051272~positive regulation of cell motion	0.0350609	1
GO:0045926~negative regulation of growth	0.0362672	1
GO:0040008~regulation of growth	0.0373933	1
GO:0000060~protein import into nucleus, translocation	0.0391491	1
GO:0006687~glycosphingolipid metabolic process	0.0432578	1
GO:0019752~carboxylic acid metabolic process	0.043888	1
GO:0043436~oxoacid metabolic process	0.043888	1
GO:0006082~organic acid metabolic process	0.0443501	1
GO:0044255~cellular lipid metabolic process	0.0458998	1
GO:0032989~cellular component morphogenesis	0.0463968	1
GO:0022414~reproductive process	0.0468941	1
GO:0000902~cell morphogenesis	0.0469273	1
GO:0043407~negative regulation of MAP kinase activity	0.047519	1
GO:0032787~monocarboxylic acid metabolic process	0.0475961	1
GO:0042060~wound healing	0.0476479	1
GO:0000003~reproduction	0.0491114	1
GO:0051386~regulation of nerve growth factor receptor signaling pathway	0.0518279	1
GO:0030910~olfactory placode formation	0.0518279	1
GO:0043967~histone H4 acetylation	0.0519262	1
GO:0034329~cell junction assembly	0.0519262	1
GO:0042180~cellular ketone metabolic process	0.0519847	1
GO:0006664~glycolipid metabolic process	0.0564729	1
GO:0051153~regulation of striated muscle cell differentiation	0.0564729	1
GO:0048286~lung alveolus development	0.0564729	1
GO:0007243~protein kinase cascade	0.0572959	1
GO:0060284~regulation of cell development	0.061953	1
GO:0048568~embryonic organ development	0.0631205	1
GO:0051674~localization of cell	0.0638982	1
GO:0048870~cell motility	0.0638982	1
GO:0030879~mammary gland development	0.0649106	1
GO:0051128~regulation of cellular component organization	0.0663952	1
GO:0001842~neural fold formation	0.0685023	1
GO:0060235~lens induction in camera-type eye	0.0685023	1
GO:0046349~amino sugar biosynthetic process	0.0685023	1
GO:0030033~microvillus assembly	0.0685023	1
GO:0032528~microvillus organization	0.0685023	1
GO:0001824~blastocyst development	0.0692524	1
GO:0022610~biological adhesion	0.0700439	1
GO:0007155~cell adhesion	0.0701046	1
GO:0022607~cellular component assembly	0.0746484	1
GO:0045667~regulation of osteoblast differentiation	0.075933	1
GO:0001947~heart looping	0.075933	1
GO:0060603~mammary gland duct morphogenesis	0.075933	1
GO:0060740~prostate gland epithelium morphogenesis	0.075933	1
GO:0034976~response to endoplasmic reticulum stress	0.075933	1
GO:0042770~DNA damage response, signal transduction	0.0786863	1
GO:0001558~regulation of cell growth	0.0788974	1
GO:0048705~skeletal system morphogenesis	0.0794089	1
GO:0060512~prostate gland morphogenesis	0.0810874	1
GO:0051147~regulation of muscle cell differentiation	0.0810874	1
GO:0010811~positive regulation of cell-substrate adhesion	0.0810874	1
GO:0050767~regulation of neurogenesis	0.0834997	1
GO:0051094~positive regulation of developmental process	0.0840886	1
GO:0060762~regulation of branching involved in mammary gland duct morphogenesis	0.0848846	1
GO:0040037~negative regulation of fibroblast growth factor receptor signaling pathway	0.0848846	1
GO:0007498~mesoderm development	0.0852702	1
GO:0031669~cellular response to nutrient levels	0.0863464	1
GO:0030099~myeloid cell differentiation	0.0889881	1
GO:0065008~regulation of biological quality	0.0902651	1
GO:0007492~endoderm development	0.091705	1
GO:0032526~response to retinoic acid	0.091705	1
GO:0022008~neurogenesis	0.0920268	1
GO:0033189~response to vitamin A	0.0971579	1
GO:0007507~heart development	0.0990915	1
GO:0050678~regulation of epithelial cell proliferation	0.0991083	1
GO:0051241~negative regulation of multicellular organismal process	0.0996678	1
